# Supplementary material for: Pd(ii)-catalyzed remote regiodivergent ortho- and meta-C–H functionalizations of phenylethylamines
Source: Chem Sci. 2015 Jun 25;6(10):5595–600. doi: 10.1039/c5sc01737h (PMC5949857; doi:10.1039/c5sc01737h)
Supplement: Supplementary file 2 [file SC-006-C5SC01737H-s002.cif]

# Electronic Supplementary Material (ESI) for Chemical Science.
# This journal is © The Royal Society of Chemistry 2015

####################################################################### 
# 
# This file contains crystal structure data downloaded from the 
# Cambridge Structural Database (CSD) hosted by the Cambridge 
# Crystallographic Data Centre (CCDC).
# 
# Full information about CCDC data access policies and citation 
# guidelines are available at http://www.ccdc.cam.ac.uk/access/V1 
# 
# Audit and citation data items may have been added by the CCDC. 
# Please retain this information to preserve the provenance of 
# this file and to allow appropriate attribution of the data. 
# 
#######################################################################

data_Compound-1
_audit_block_doi                 10.5517/cc14gldl
_database_code_depnum_ccdc_archive 'CCDC 1056709'
_audit_update_record             
;
2015-05-11 deposited with the CCDC.
2015-06-24 downloaded from the CCDC.
;

_audit_creation_method           SHELXL-2014
_chemical_name_systematic        3-imino-2-phenethylisoindolin-1-one
_chemical_name_common            ?
_chemical_melting_point          ?
_chemical_formula_moiety         ?
_chemical_formula_sum            'C16 H14 N2 O'
_chemical_formula_weight         250.29

loop_
_atom_type_symbol
_atom_type_description
_atom_type_scat_dispersion_real
_atom_type_scat_dispersion_imag
_atom_type_scat_source
C C 0.0181 0.0091 'International Tables Vol C Tables 4.2.6.8 and 6.1.1.4'
H H 0.0000 0.0000 'International Tables Vol C Tables 4.2.6.8 and 6.1.1.4'
N N 0.0311 0.0180 'International Tables Vol C Tables 4.2.6.8 and 6.1.1.4'
O O 0.0492 0.0322 'International Tables Vol C Tables 4.2.6.8 and 6.1.1.4'

_space_group_crystal_system      monoclinic
_space_group_IT_number           14
_space_group_name_H-M_alt        'P 21/n'
_space_group_name_Hall           '-P 2yn'

_shelx_space_group_comment       
;
The symmetry employed for this shelxl refinement is uniquely defined
by the following loop, which should always be used as a source of
symmetry information in preference to the above space-group names.
They are only intended as comments.
;

loop_
_space_group_symop_operation_xyz
'x, y, z'
'-x+1/2, y+1/2, -z+1/2'
'-x, -y, -z'
'x-1/2, -y-1/2, z-1/2'

_cell_length_a                   13.4616(3)
_cell_length_b                   4.95900(10)
_cell_length_c                   19.7696(5)
_cell_angle_alpha                90
_cell_angle_beta                 93.710(2)
_cell_angle_gamma                90
_cell_volume                     1316.98(5)
_cell_formula_units_Z            4
_cell_measurement_temperature    100.0(2)
_cell_measurement_reflns_used    1907
_cell_measurement_theta_min      3.8440
_cell_measurement_theta_max      72.7480

_exptl_crystal_description       needle
_exptl_crystal_colour            colorless
_exptl_crystal_density_meas      ?
_exptl_crystal_density_method    ?
_exptl_crystal_density_diffrn    1.262
_exptl_crystal_F_000             528
_exptl_transmission_factor_min   ?
_exptl_transmission_factor_max   ?
_exptl_crystal_size_max          0.120
_exptl_crystal_size_mid          0.030
_exptl_crystal_size_min          0.020
_exptl_absorpt_coefficient_mu    0.637
_shelx_estimated_absorpt_T_min   0.927
_shelx_estimated_absorpt_T_max   0.987
_exptl_absorpt_correction_T_min  0.87424
_exptl_absorpt_correction_T_max  1.00000
_exptl_absorpt_correction_type   multi-scan
_exptl_absorpt_process_details   
;
CrysAlisPro, Agilent Technologies,
Version 1.171.37.33 (release 27-03-2014 CrysAlis171 .NET)
(compiled Mar 27 2014,17:12:48)
Empirical absorption correction using spherical harmonics,
 implemented in SCALE3 ABSPACK scaling algorithm.
;

_exptl_special_details           
;
 ?
;

_diffrn_ambient_temperature      100.0(2)
_diffrn_radiation_wavelength     1.54184
_diffrn_radiation_type           CuK\a
_diffrn_source                   'sealed X-ray tube'
_diffrn_measurement_device_type  'SuperNova, Dual, Cu at zero, Atlas'
_diffrn_measurement_method       '\w scans'
_diffrn_detector_area_resol_mean 10.5594
_diffrn_reflns_number            4354
_diffrn_reflns_av_unetI/netI     0.0293
_diffrn_reflns_av_R_equivalents  0.0222
_diffrn_reflns_limit_h_min       -15
_diffrn_reflns_limit_h_max       16
_diffrn_reflns_limit_k_min       -3
_diffrn_reflns_limit_k_max       5
_diffrn_reflns_limit_l_min       -20
_diffrn_reflns_limit_l_max       24
_diffrn_reflns_theta_min         3.859
_diffrn_reflns_theta_max         73.251
_diffrn_reflns_theta_full        67.684
_diffrn_measured_fraction_theta_max 0.960
_diffrn_measured_fraction_theta_full 0.999
_diffrn_reflns_Laue_measured_fraction_max 0.960
_diffrn_reflns_Laue_measured_fraction_full 0.999
_diffrn_reflns_point_group_measured_fraction_max 0.960
_diffrn_reflns_point_group_measured_fraction_full 0.999
_reflns_number_total             2540
_reflns_number_gt                2097
_reflns_threshold_expression     'I > 2\s(I)'
_reflns_Friedel_coverage         0.000
_reflns_Friedel_fraction_max     .
_reflns_Friedel_fraction_full    .

_reflns_special_details          
;
 Reflections were merged by SHELXL according to the crystal
 class for the calculation of statistics and refinement.
 
 _reflns_Friedel_fraction is defined as the number of unique
 Friedel pairs measured divided by the number that would be
 possible theoretically, ignoring centric projections and
 systematic absences.
;

_computing_data_collection       
;
CrysAlisPro, Agilent Technologies,
Version 1.171.37.33 (release 27-03-2014 CrysAlis171 .NET)
(compiled Mar 27 2014,17:12:48)
;
_computing_cell_refinement       
;
CrysAlisPro, Agilent Technologies,
Version 1.171.37.33 (release 27-03-2014 CrysAlis171 .NET)
(compiled Mar 27 2014,17:12:48)
;
_computing_data_reduction        
;
CrysAlisPro, Agilent Technologies,
Version 1.171.37.33 (release 27-03-2014 CrysAlis171 .NET)
(compiled Mar 27 2014,17:12:48)
;
_computing_structure_solution    'SHELXT-2014 (Sheldrick, 2014)'
_computing_structure_refinement  'SHELXL-2014 (Sheldrick, 2014)'
_computing_molecular_graphics    ?
_computing_publication_material  ?

_refine_special_details          
;
 ?
;
_refine_ls_structure_factor_coef Fsqd
_refine_ls_matrix_type           full
_refine_ls_weighting_scheme      calc
_refine_ls_weighting_details     
'w=1/[\s^2^(Fo^2^)+(0.0510P)^2^+0.2368P] where P=(Fo^2^+2Fc^2^)/3'
_atom_sites_solution_primary     ?
_atom_sites_solution_secondary   ?
_atom_sites_solution_hydrogens   mixed
_refine_ls_hydrogen_treatment    mixed
_refine_ls_extinction_method     none
_refine_ls_extinction_coef       .
_refine_ls_number_reflns         2540
_refine_ls_number_parameters     176
_refine_ls_number_restraints     0
_refine_ls_R_factor_all          0.0474
_refine_ls_R_factor_gt           0.0368
_refine_ls_wR_factor_ref         0.0986
_refine_ls_wR_factor_gt          0.0911
_refine_ls_goodness_of_fit_ref   1.042
_refine_ls_restrained_S_all      1.042
_refine_ls_shift/su_max          0.001
_refine_ls_shift/su_mean         0.000

loop_
_atom_site_label
_atom_site_type_symbol
_atom_site_fract_x
_atom_site_fract_y
_atom_site_fract_z
_atom_site_U_iso_or_equiv
_atom_site_adp_type
_atom_site_occupancy
_atom_site_site_symmetry_order
_atom_site_calc_flag
_atom_site_refinement_flags_posn
_atom_site_refinement_flags_adp
_atom_site_refinement_flags_occupancy
_atom_site_disorder_assembly
_atom_site_disorder_group
O2 O 0.61674(7) 0.5269(2) 0.66913(5) 0.0265(2) Uani 1 1 d . . . . .
N1 N 0.30166(8) 0.2771(2) 0.72339(6) 0.0216(3) Uani 1 1 d . . . . .
N2 N 0.45118(7) 0.4401(2) 0.68528(5) 0.0186(2) Uani 1 1 d . . . . .
C1 C 0.33620(11) 0.8744(3) 0.47947(7) 0.0266(3) Uani 1 1 d . . . . .
H1 H 0.3995 0.8280 0.4643 0.032 Uiso 1 1 calc R U . . .
C2 C 0.28018(12) 1.0768(3) 0.44621(7) 0.0322(4) Uani 1 1 d . . . . .
H2 H 0.3055 1.1676 0.4087 0.039 Uiso 1 1 calc R U . . .
C3 C 0.18811(12) 1.1453(3) 0.46771(7) 0.0325(4) Uani 1 1 d . . . . .
H3 H 0.1500 1.2836 0.4451 0.039 Uiso 1 1 calc R U . . .
C4 C 0.15139(11) 1.0119(3) 0.52231(8) 0.0321(4) Uani 1 1 d . . . . .
H4 H 0.0878 1.0581 0.5371 0.038 Uiso 1 1 calc R U . . .
C5 C 0.20725(10) 0.8106(3) 0.55553(7) 0.0269(3) Uani 1 1 d . . . . .
H5 H 0.1814 0.7202 0.5930 0.032 Uiso 1 1 calc R U . . .
C6 C 0.30044(10) 0.7395(3) 0.53477(6) 0.0217(3) Uani 1 1 d . . . . .
C7 C 0.36135(10) 0.5276(3) 0.57325(7) 0.0241(3) Uani 1 1 d . . . . .
H7A H 0.4154 0.4645 0.5455 0.029 Uiso 1 1 calc R U . . .
H7B H 0.3186 0.3711 0.5825 0.029 Uiso 1 1 calc R U . . .
C8 C 0.40604(9) 0.6445(3) 0.64027(6) 0.0201(3) Uani 1 1 d . . . . .
H8A H 0.4571 0.7801 0.6304 0.024 Uiso 1 1 calc R U . . .
H8B H 0.3530 0.7378 0.6636 0.024 Uiso 1 1 calc R U . . .
C9 C 0.39619(9) 0.2696(3) 0.72522(6) 0.0180(3) Uani 1 1 d . . . . .
C10 C 0.47069(9) 0.1037(3) 0.76527(6) 0.0178(3) Uani 1 1 d . . . . .
C11 C 0.45850(9) -0.0984(3) 0.81258(6) 0.0209(3) Uani 1 1 d . . . . .
H11 H 0.3942 -0.1561 0.8236 0.025 Uiso 1 1 calc R U . . .
C12 C 0.54455(10) -0.2135(3) 0.84333(7) 0.0231(3) Uani 1 1 d . . . . .
H12 H 0.5387 -0.3536 0.8756 0.028 Uiso 1 1 calc R U . . .
C13 C 0.63904(10) -0.1270(3) 0.82765(7) 0.0230(3) Uani 1 1 d . . . . .
H13 H 0.6963 -0.2073 0.8499 0.028 Uiso 1 1 calc R U . . .
C14 C 0.65059(9) 0.0756(3) 0.77987(7) 0.0214(3) Uani 1 1 d . . . . .
H14 H 0.7147 0.1351 0.7689 0.026 Uiso 1 1 calc R U . . .
C15 C 0.56473(9) 0.1864(3) 0.74902(6) 0.0184(3) Uani 1 1 d . . . . .
C16 C 0.55309(9) 0.4030(3) 0.69712(6) 0.0192(3) Uani 1 1 d . . . . .
H1N H 0.2763(13) 0.148(4) 0.7522(9) 0.037(5) Uiso 1 1 d . . . . .

loop_
_atom_site_aniso_label
_atom_site_aniso_U_11
_atom_site_aniso_U_22
_atom_site_aniso_U_33
_atom_site_aniso_U_23
_atom_site_aniso_U_13
_atom_site_aniso_U_12
O2 0.0181(4) 0.0323(6) 0.0291(5) 0.0052(4) 0.0019(4) -0.0051(4)
N1 0.0142(5) 0.0203(6) 0.0304(6) -0.0006(5) 0.0021(4) 0.0005(4)
N2 0.0141(5) 0.0186(6) 0.0227(5) 0.0001(4) -0.0009(4) -0.0006(4)
C1 0.0295(7) 0.0275(8) 0.0226(6) -0.0027(6) 0.0012(5) -0.0055(6)
C2 0.0486(9) 0.0258(8) 0.0213(6) 0.0031(6) -0.0046(6) -0.0099(7)
C3 0.0421(9) 0.0244(8) 0.0286(7) -0.0002(6) -0.0159(6) 0.0025(6)
C4 0.0253(7) 0.0365(9) 0.0334(8) -0.0015(7) -0.0057(6) 0.0046(6)
C5 0.0237(7) 0.0309(8) 0.0257(7) 0.0036(6) -0.0011(5) -0.0024(6)
C6 0.0247(6) 0.0190(7) 0.0206(6) -0.0021(5) -0.0042(5) -0.0021(5)
C7 0.0264(7) 0.0205(7) 0.0246(6) -0.0032(5) -0.0039(5) 0.0023(5)
C8 0.0188(6) 0.0170(7) 0.0240(6) 0.0009(5) -0.0023(5) -0.0002(5)
C9 0.0173(6) 0.0158(7) 0.0208(6) -0.0029(5) 0.0004(5) 0.0000(5)
C10 0.0164(6) 0.0172(7) 0.0196(6) -0.0043(5) -0.0011(5) 0.0010(5)
C11 0.0182(6) 0.0214(7) 0.0230(6) -0.0028(5) 0.0012(5) -0.0006(5)
C12 0.0253(7) 0.0220(7) 0.0218(6) 0.0011(5) -0.0002(5) 0.0018(5)
C13 0.0183(6) 0.0259(7) 0.0240(6) -0.0010(5) -0.0030(5) 0.0047(5)
C14 0.0140(6) 0.0249(7) 0.0248(6) -0.0014(5) -0.0011(5) 0.0009(5)
C15 0.0163(6) 0.0197(7) 0.0190(6) -0.0034(5) -0.0002(5) -0.0001(5)
C16 0.0153(6) 0.0205(7) 0.0215(6) -0.0035(5) -0.0007(5) -0.0014(5)

_geom_special_details            
;
 All esds (except the esd in the dihedral angle between two l.s. planes)
 are estimated using the full covariance matrix.  The cell esds are taken
 into account individually in the estimation of esds in distances, angles
 and torsion angles; correlations between esds in cell parameters are only
 used when they are defined by crystal symmetry.  An approximate (isotropic)
 treatment of cell esds is used for estimating esds involving l.s. planes.
;

loop_
_geom_bond_atom_site_label_1
_geom_bond_atom_site_label_2
_geom_bond_distance
_geom_bond_site_symmetry_2
_geom_bond_publ_flag
O2 C16 1.2162(16) . ?
N1 C9 1.2713(16) . ?
N1 H1N 0.937(19) . ?
N2 C16 1.3889(15) . ?
N2 C9 1.4007(17) . ?
N2 C8 1.4554(16) . ?
C1 C6 1.3940(19) . ?
C1 C2 1.394(2) . ?
C1 H1 0.9500 . ?
C2 C3 1.378(2) . ?
C2 H2 0.9500 . ?
C3 C4 1.384(2) . ?
C3 H3 0.9500 . ?
C4 C5 1.389(2) . ?
C4 H4 0.9500 . ?
C5 C6 1.3904(19) . ?
C5 H5 0.9500 . ?
C6 C7 1.5081(19) . ?
C7 C8 1.5331(18) . ?
C7 H7A 0.9900 . ?
C7 H7B 0.9900 . ?
C8 H8A 0.9900 . ?
C8 H8B 0.9900 . ?
C9 C10 1.4855(18) . ?
C10 C15 1.3880(17) . ?
C10 C11 1.3878(19) . ?
C11 C12 1.3950(18) . ?
C11 H11 0.9500 . ?
C12 C13 1.3961(19) . ?
C12 H12 0.9500 . ?
C13 C14 1.394(2) . ?
C13 H13 0.9500 . ?
C14 C15 1.3852(18) . ?
C14 H14 0.9500 . ?
C15 C16 1.4867(19) . ?

loop_
_geom_angle_atom_site_label_1
_geom_angle_atom_site_label_2
_geom_angle_atom_site_label_3
_geom_angle
_geom_angle_site_symmetry_1
_geom_angle_site_symmetry_3
_geom_angle_publ_flag
C9 N1 H1N 111.5(11) . . ?
C16 N2 C9 112.16(11) . . ?
C16 N2 C8 124.34(11) . . ?
C9 N2 C8 123.37(10) . . ?
C6 C1 C2 120.79(14) . . ?
C6 C1 H1 119.6 . . ?
C2 C1 H1 119.6 . . ?
C3 C2 C1 120.10(14) . . ?
C3 C2 H2 119.9 . . ?
C1 C2 H2 119.9 . . ?
C2 C3 C4 119.74(14) . . ?
C2 C3 H3 120.1 . . ?
C4 C3 H3 120.1 . . ?
C3 C4 C5 120.17(14) . . ?
C3 C4 H4 119.9 . . ?
C5 C4 H4 119.9 . . ?
C4 C5 C6 120.93(13) . . ?
C4 C5 H5 119.5 . . ?
C6 C5 H5 119.5 . . ?
C5 C6 C1 118.27(13) . . ?
C5 C6 C7 119.96(12) . . ?
C1 C6 C7 121.74(13) . . ?
C6 C7 C8 110.03(11) . . ?
C6 C7 H7A 109.7 . . ?
C8 C7 H7A 109.7 . . ?
C6 C7 H7B 109.7 . . ?
C8 C7 H7B 109.7 . . ?
H7A C7 H7B 108.2 . . ?
N2 C8 C7 112.95(11) . . ?
N2 C8 H8A 109.0 . . ?
C7 C8 H8A 109.0 . . ?
N2 C8 H8B 109.0 . . ?
C7 C8 H8B 109.0 . . ?
H8A C8 H8B 107.8 . . ?
N1 C9 N2 122.07(12) . . ?
N1 C9 C10 132.16(12) . . ?
N2 C9 C10 105.77(10) . . ?
C15 C10 C11 121.25(12) . . ?
C15 C10 C9 107.89(11) . . ?
C11 C10 C9 130.85(11) . . ?
C10 C11 C12 117.26(12) . . ?
C10 C11 H11 121.4 . . ?
C12 C11 H11 121.4 . . ?
C11 C12 C13 121.35(13) . . ?
C11 C12 H12 119.3 . . ?
C13 C12 H12 119.3 . . ?
C14 C13 C12 121.00(12) . . ?
C14 C13 H13 119.5 . . ?
C12 C13 H13 119.5 . . ?
C15 C14 C13 117.23(12) . . ?
C15 C14 H14 121.4 . . ?
C13 C14 H14 121.4 . . ?
C14 C15 C10 121.90(13) . . ?
C14 C15 C16 129.66(12) . . ?
C10 C15 C16 108.44(11) . . ?
O2 C16 N2 125.01(12) . . ?
O2 C16 C15 129.27(12) . . ?
N2 C16 C15 105.72(10) . . ?

_refine_diff_density_max         0.211
_refine_diff_density_min         -0.205
_refine_diff_density_rms         0.046

_shelxl_version_number           2014-3

_shelx_res_file                  
;
?
;
_shelx_res_checksum              ?

_shelx_hkl_file                  
;
   0   0  0        0       0
;
_shelx_hkl_checksum              ?

_exptl_crystal_recrystallization_method 
'Re-crystallisation from solvent: Ethyl Acetate/Petroleum Ether'
####################################################################### 
# 
# This file contains crystal structure data downloaded from the 
# Cambridge Structural Database (CSD) hosted by the Cambridge 
# Crystallographic Data Centre (CCDC).
# 
# Full information about CCDC data access policies and citation 
# guidelines are available at http://www.ccdc.cam.ac.uk/access/V1 
# 
# Audit and citation data items may have been added by the CCDC. 
# Please retain this information to preserve the provenance of 
# this file and to allow appropriate attribution of the data. 
# 
#######################################################################

data_compound-1
_database_code_depnum_ccdc_archive 'CCDC 1406595'
_audit_update_record             
;
2015-06-14 deposited with the CCDC.
2015-06-24 downloaded from the CCDC.
;

_audit_creation_method           SHELXL-2014/7
_shelx_SHELXL_version_number     2014/7
_chemical_name_systematic        
'(E)-3-(3-(2-(2-cyano-N-methylbenzamido)ethyl)phenyl)acrylic acid'
_chemical_name_common            ?
_chemical_melting_point          ?
_chemical_formula_moiety         ?
_chemical_formula_sum            'C20 H18 N2 O3'
_chemical_formula_weight         334.36

loop_
_atom_type_symbol
_atom_type_description
_atom_type_scat_dispersion_real
_atom_type_scat_dispersion_imag
_atom_type_scat_source
C C 0.0033 0.0016 'International Tables Vol C Tables 4.2.6.8 and 6.1.1.4'
H H 0.0000 0.0000 'International Tables Vol C Tables 4.2.6.8 and 6.1.1.4'
N N 0.0061 0.0033 'International Tables Vol C Tables 4.2.6.8 and 6.1.1.4'
O O 0.0106 0.0060 'International Tables Vol C Tables 4.2.6.8 and 6.1.1.4'

_space_group_crystal_system      monoclinic
_space_group_IT_number           15
_space_group_name_H-M_alt        'C 2/c'
_space_group_name_Hall           '-C 2yc'

_shelx_space_group_comment       
;
The symmetry employed for this shelxl refinement is uniquely defined
by the following loop, which should always be used as a source of
symmetry information in preference to the above space-group names.
They are only intended as comments.
;

loop_
_space_group_symop_operation_xyz
'x, y, z'
'-x, y, -z+1/2'
'x+1/2, y+1/2, z'
'-x+1/2, y+1/2, -z+1/2'
'-x, -y, -z'
'x, -y, z-1/2'
'-x+1/2, -y+1/2, -z'
'x+1/2, -y+1/2, z-1/2'

_cell_length_a                   33.970(16)
_cell_length_b                   6.299(3)
_cell_length_c                   16.431(8)
_cell_angle_alpha                90
_cell_angle_beta                 92.257(8)
_cell_angle_gamma                90
_cell_volume                     3513(3)
_cell_formula_units_Z            8
_cell_measurement_temperature    293(2)
_cell_measurement_reflns_used    3201
_cell_measurement_theta_min      2.4002
_cell_measurement_theta_max      27.6218

_exptl_crystal_description       prism
_exptl_crystal_colour            colorless
_exptl_crystal_density_meas      ?
_exptl_crystal_density_method    ?
_exptl_crystal_density_diffrn    1.264
_exptl_crystal_F_000             1408
_exptl_transmission_factor_min   ?
_exptl_transmission_factor_max   ?
_exptl_crystal_size_max          0.200
_exptl_crystal_size_mid          0.180
_exptl_crystal_size_min          0.150
_exptl_absorpt_coefficient_mu    0.086
_shelx_estimated_absorpt_T_min   0.983
_shelx_estimated_absorpt_T_max   0.987
_exptl_absorpt_correction_type   Multi-scan
_exptl_absorpt_correction_T_max  1.0000
_exptl_absorpt_correction_T_min  0.9560
_exptl_absorpt_process_details   
;
RIGAKU/MSC(2004), CrystalClear Version 1.3.6,  
  Rigaku/MSC, 9009 New Trails Drive, The Woodlands, TX77381-5209, USA
;
_exptl_special_details           
;
?
;
_exptl_absorpt_special_details   
;
?
;
_diffrn_ambient_temperature      293(2)
_diffrn_radiation_wavelength     0.71073
_diffrn_radiation_type           MoK\a
_diffrn_source                   'Sealed Tube'
_diffrn_measurement_device_type  
;
Mercury70 (2x2 bin mode)
;
_diffrn_measurement_method       CCD_Profile_fitting
_diffrn_detector_area_resol_mean 14.6306
_diffrn_reflns_number            12961
_diffrn_reflns_av_unetI/netI     0.0262
_diffrn_reflns_av_R_equivalents  0.0269
_diffrn_reflns_limit_h_min       -44
_diffrn_reflns_limit_h_max       42
_diffrn_reflns_limit_k_min       -8
_diffrn_reflns_limit_k_max       8
_diffrn_reflns_limit_l_min       -20
_diffrn_reflns_limit_l_max       21
_diffrn_reflns_theta_min         2.400
_diffrn_reflns_theta_max         27.516
_diffrn_reflns_theta_full        25.242
_diffrn_measured_fraction_theta_max 0.994
_diffrn_measured_fraction_theta_full 0.997
_diffrn_reflns_Laue_measured_fraction_max 0.994
_diffrn_reflns_Laue_measured_fraction_full 0.997
_diffrn_reflns_point_group_measured_fraction_max 0.994
_diffrn_reflns_point_group_measured_fraction_full 0.997
_reflns_number_total             4016
_reflns_number_gt                2811
_reflns_threshold_expression     'I > 2\s(I)'
_reflns_Friedel_coverage         0.000
_reflns_Friedel_fraction_max     .
_reflns_Friedel_fraction_full    .

_reflns_special_details          
;
 Reflections were merged by SHELXL according to the crystal
 class for the calculation of statistics and refinement.
 
 _reflns_Friedel_fraction is defined as the number of unique
 Friedel pairs measured divided by the number that would be
 possible theoretically, ignoring centric projections and
 systematic absences.
;

_computing_data_collection       'CrystalClear (Rigaku Inc., 2008)'
_computing_cell_refinement       'CrystalClear (Rigaku Inc., 2008)'
_computing_data_reduction        'CrystalClear (Rigaku Inc., 2008)'
_computing_structure_solution    'SHELXT-2014/7 (Sheldrick, 2014)'
_computing_structure_refinement  'SHELXL-2014/7 (Sheldrick, 2014)'
_computing_molecular_graphics    ?
_computing_publication_material  ?
_refine_special_details          ?
_refine_ls_structure_factor_coef Fsqd
_refine_ls_matrix_type           full
_refine_ls_weighting_scheme      calc
_refine_ls_weighting_details     
'w=1/[\s^2^(Fo^2^)+(0.0661P)^2^+1.3959P] where P=(Fo^2^+2Fc^2^)/3'
_atom_sites_solution_primary     ?
_atom_sites_solution_secondary   ?
_atom_sites_solution_hydrogens   mixed
_refine_ls_hydrogen_treatment    mixed
_refine_ls_extinction_method     none
_refine_ls_extinction_coef       .
_refine_ls_number_reflns         4016
_refine_ls_number_parameters     230
_refine_ls_number_restraints     0
_refine_ls_R_factor_all          0.0856
_refine_ls_R_factor_gt           0.0586
_refine_ls_wR_factor_ref         0.1579
_refine_ls_wR_factor_gt          0.1406
_refine_ls_goodness_of_fit_ref   1.090
_refine_ls_restrained_S_all      1.090
_refine_ls_shift/su_max          0.000
_refine_ls_shift/su_mean         0.000

loop_
_atom_site_label
_atom_site_type_symbol
_atom_site_fract_x
_atom_site_fract_y
_atom_site_fract_z
_atom_site_U_iso_or_equiv
_atom_site_adp_type
_atom_site_occupancy
_atom_site_site_symmetry_order
_atom_site_calc_flag
_atom_site_refinement_flags_posn
_atom_site_refinement_flags_adp
_atom_site_refinement_flags_occupancy
_atom_site_disorder_assembly
_atom_site_disorder_group
O1 O 0.63739(6) 0.0358(3) 0.48696(11) 0.1003(6) Uani 1 1 d . . . . .
O2 O 0.53382(5) 0.0548(3) 0.93108(10) 0.0906(5) Uani 1 1 d . . . . .
H2O H 0.5263(7) -0.096(4) 0.9787(16) 0.109 Uiso 1 1 d . U . . .
O3 O 0.48308(5) 0.2477(3) 0.96749(10) 0.0924(6) Uani 1 1 d . . . . .
N1 N 0.73743(8) 0.0036(4) 0.54632(12) 0.0973(7) Uani 1 1 d . . . . .
N2 N 0.64072(4) 0.3734(2) 0.44260(8) 0.0511(4) Uani 1 1 d . . . . .
C1 C 0.72703(7) 0.0070(3) 0.47957(12) 0.0651(5) Uani 1 1 d . . . . .
C2 C 0.71355(6) 0.0118(3) 0.39490(10) 0.0509(4) Uani 1 1 d . . . . .
C3 C 0.73723(6) -0.0688(3) 0.33550(11) 0.0622(5) Uani 1 1 d . . . . .
H3 H 0.7624 -0.1263 0.3500 0.075 Uiso 1 1 calc R U . . .
C4 C 0.72389(7) -0.0648(3) 0.25506(12) 0.0680(6) Uani 1 1 d . . . . .
H4 H 0.7401 -0.1184 0.2139 0.082 Uiso 1 1 calc R U . . .
C5 C 0.68760(7) 0.0156(3) 0.23441(11) 0.0661(6) Uani 1 1 d . . . . .
H5 H 0.6785 0.0156 0.1790 0.079 Uiso 1 1 calc R U . . .
C6 C 0.66397(6) 0.0968(3) 0.29316(11) 0.0600(5) Uani 1 1 d . . . . .
H6 H 0.6388 0.1536 0.2780 0.072 Uiso 1 1 calc R U . . .
C7 C 0.67676(5) 0.0960(3) 0.37427(10) 0.0488(4) Uani 1 1 d . . . . .
C8 C 0.64991(6) 0.1682(3) 0.43976(11) 0.0579(5) Uani 1 1 d . . . . .
C9 C 0.66032(6) 0.5366(3) 0.39652(12) 0.0623(5) Uani 1 1 d . . . . .
H9A H 0.6868 0.4881 0.3839 0.094 Uiso 1 1 calc R U . . .
H9B H 0.6623 0.6671 0.4289 0.094 Uiso 1 1 calc R U . . .
H9C H 0.6451 0.5646 0.3457 0.094 Uiso 1 1 calc R U . . .
C10 C 0.61342(5) 0.4463(3) 0.50326(11) 0.0568(5) Uani 1 1 d . . . . .
H10A H 0.5952 0.3291 0.5159 0.068 Uiso 1 1 calc R U . . .
H10B H 0.5975 0.5648 0.4801 0.068 Uiso 1 1 calc R U . . .
C11 C 0.63440(6) 0.5200(3) 0.58142(10) 0.0583(5) Uani 1 1 d . . . . .
H11A H 0.6502 0.4018 0.6052 0.070 Uiso 1 1 calc R U . . .
H11B H 0.6526 0.6378 0.5692 0.070 Uiso 1 1 calc R U . . .
C12 C 0.60515(5) 0.5940(3) 0.64191(10) 0.0521(5) Uani 1 1 d . . . . .
C13 C 0.58845(6) 0.7952(3) 0.63569(11) 0.0580(5) Uani 1 1 d . . . . .
H13 H 0.5954 0.8869 0.5926 0.070 Uiso 1 1 calc R U . . .
C14 C 0.56175(6) 0.8629(3) 0.69187(12) 0.0616(5) Uani 1 1 d . . . . .
H14 H 0.5508 1.0014 0.6875 0.074 Uiso 1 1 calc R U . . .
C15 C 0.55098(5) 0.7305(3) 0.75408(11) 0.0578(5) Uani 1 1 d . . . . .
H15 H 0.5333 0.7798 0.7932 0.069 Uiso 1 1 calc R U . . .
C16 C 0.56595(5) 0.5249(3) 0.75992(10) 0.0523(4) Uani 1 1 d . . . . .
C17 C 0.59339(5) 0.4611(3) 0.70375(10) 0.0529(5) Uani 1 1 d . . . . .
H17 H 0.6043 0.3225 0.7080 0.063 Uiso 1 1 calc R U . . .
C18 C 0.55347(6) 0.3720(3) 0.82109(10) 0.0579(5) Uani 1 1 d . . . . .
H18 H 0.5690 0.2471 0.8270 0.070 Uiso 1 1 calc R U . . .
C19 C 0.52342(6) 0.3871(4) 0.86869(11) 0.0653(5) Uani 1 1 d . . . . .
H19 H 0.5076 0.5115 0.8658 0.078 Uiso 1 1 calc R U . . .
C20 C 0.51334(6) 0.2203(4) 0.92588(11) 0.0626(5) Uani 1 1 d . . . . .

loop_
_atom_site_aniso_label
_atom_site_aniso_U_11
_atom_site_aniso_U_22
_atom_site_aniso_U_33
_atom_site_aniso_U_23
_atom_site_aniso_U_13
_atom_site_aniso_U_12
O1 0.1433(16) 0.0587(9) 0.1046(12) 0.0174(9) 0.0767(12) -0.0002(10)
O2 0.0924(12) 0.1001(13) 0.0822(11) 0.0297(10) 0.0401(9) 0.0198(10)
O3 0.0832(11) 0.1064(13) 0.0907(11) 0.0291(10) 0.0446(9) 0.0166(9)
N1 0.137(2) 0.1001(17) 0.0542(11) 0.0096(10) -0.0059(12) 0.0037(14)
N2 0.0575(9) 0.0489(8) 0.0481(8) -0.0019(6) 0.0157(7) -0.0030(7)
C1 0.0854(15) 0.0588(12) 0.0514(11) 0.0073(9) 0.0078(10) 0.0025(11)
C2 0.0696(12) 0.0402(9) 0.0436(8) 0.0045(7) 0.0102(8) -0.0033(8)
C3 0.0719(13) 0.0573(11) 0.0584(11) 0.0073(9) 0.0160(10) 0.0111(10)
C4 0.0973(16) 0.0568(12) 0.0517(10) 0.0001(9) 0.0270(11) 0.0095(11)
C5 0.0962(16) 0.0594(12) 0.0426(9) -0.0023(8) 0.0033(10) 0.0021(11)
C6 0.0693(12) 0.0583(12) 0.0523(10) 0.0026(9) 0.0028(9) 0.0017(10)
C7 0.0634(11) 0.0379(9) 0.0463(9) 0.0019(7) 0.0150(8) -0.0028(8)
C8 0.0717(12) 0.0483(10) 0.0551(10) 0.0034(8) 0.0211(9) -0.0045(9)
C9 0.0802(14) 0.0487(11) 0.0594(11) 0.0034(9) 0.0186(10) -0.0037(10)
C10 0.0523(10) 0.0669(12) 0.0520(10) -0.0089(9) 0.0106(8) 0.0013(9)
C11 0.0547(11) 0.0748(13) 0.0460(9) -0.0008(9) 0.0096(8) -0.0012(10)
C12 0.0523(10) 0.0638(12) 0.0405(8) -0.0034(8) 0.0046(7) -0.0063(9)
C13 0.0633(12) 0.0619(12) 0.0492(9) 0.0046(9) 0.0075(9) -0.0051(9)
C14 0.0617(12) 0.0595(12) 0.0638(11) 0.0003(9) 0.0062(9) 0.0035(10)
C15 0.0550(11) 0.0685(13) 0.0505(10) -0.0074(9) 0.0104(8) -0.0004(9)
C16 0.0524(10) 0.0638(12) 0.0410(8) -0.0025(8) 0.0075(8) -0.0067(9)
C17 0.0593(11) 0.0559(11) 0.0437(9) -0.0008(8) 0.0059(8) -0.0015(9)
C18 0.0582(11) 0.0721(13) 0.0439(9) -0.0004(9) 0.0065(8) -0.0057(10)
C19 0.0638(12) 0.0803(15) 0.0522(10) 0.0096(10) 0.0090(9) 0.0025(11)
C20 0.0562(11) 0.0846(15) 0.0477(10) 0.0068(10) 0.0111(9) 0.0010(11)

_geom_special_details            
;
 All esds (except the esd in the dihedral angle between two l.s. planes)
 are estimated using the full covariance matrix.  The cell esds are taken
 into account individually in the estimation of esds in distances, angles
 and torsion angles; correlations between esds in cell parameters are only
 used when they are defined by crystal symmetry.  An approximate (isotropic)
 treatment of cell esds is used for estimating esds involving l.s. planes.
;

loop_
_geom_bond_atom_site_label_1
_geom_bond_atom_site_label_2
_geom_bond_distance
_geom_bond_site_symmetry_2
_geom_bond_publ_flag
O1 C8 1.226(2) . ?
O2 C20 1.254(3) . ?
O2 H2O 1.26(3) . ?
O3 C20 1.268(2) . ?
N1 C1 1.139(3) . ?
N2 C8 1.331(2) . ?
N2 C9 1.454(2) . ?
N2 C10 1.462(2) . ?
C1 C2 1.448(3) . ?
C2 C3 1.386(3) . ?
C2 C7 1.387(3) . ?
C3 C4 1.380(3) . ?
C3 H3 0.9500 . ?
C4 C5 1.363(3) . ?
C4 H4 0.9500 . ?
C5 C6 1.378(3) . ?
C5 H5 0.9500 . ?
C6 C7 1.385(3) . ?
C6 H6 0.9500 . ?
C7 C8 1.508(2) . ?
C9 H9A 0.9800 . ?
C9 H9B 0.9800 . ?
C9 H9C 0.9800 . ?
C10 C11 1.517(3) . ?
C10 H10A 0.9900 . ?
C10 H10B 0.9900 . ?
C11 C12 1.506(2) . ?
C11 H11A 0.9900 . ?
C11 H11B 0.9900 . ?
C12 C17 1.387(2) . ?
C12 C13 1.390(3) . ?
C13 C14 1.387(3) . ?
C13 H13 0.9500 . ?
C14 C15 1.380(3) . ?
C14 H14 0.9500 . ?
C15 C16 1.393(3) . ?
C15 H15 0.9500 . ?
C16 C17 1.397(2) . ?
C16 C18 1.467(3) . ?
C17 H17 0.9500 . ?
C18 C19 1.314(3) . ?
C18 H18 0.9500 . ?
C19 C20 1.459(3) . ?
C19 H19 0.9500 . ?

loop_
_geom_angle_atom_site_label_1
_geom_angle_atom_site_label_2
_geom_angle_atom_site_label_3
_geom_angle
_geom_angle_site_symmetry_1
_geom_angle_site_symmetry_3
_geom_angle_publ_flag
C20 O2 H2O 122.8(11) . . ?
C8 N2 C9 123.76(16) . . ?
C8 N2 C10 119.01(15) . . ?
C9 N2 C10 116.66(15) . . ?
N1 C1 C2 179.6(3) . . ?
C3 C2 C7 120.70(16) . . ?
C3 C2 C1 119.92(18) . . ?
C7 C2 C1 119.38(17) . . ?
C4 C3 C2 119.3(2) . . ?
C4 C3 H3 120.3 . . ?
C2 C3 H3 120.3 . . ?
C5 C4 C3 120.31(18) . . ?
C5 C4 H4 119.8 . . ?
C3 C4 H4 119.8 . . ?
C4 C5 C6 120.64(18) . . ?
C4 C5 H5 119.7 . . ?
C6 C5 H5 119.7 . . ?
C5 C6 C7 120.21(19) . . ?
C5 C6 H6 119.9 . . ?
C7 C6 H6 119.9 . . ?
C6 C7 C2 118.80(16) . . ?
C6 C7 C8 120.65(18) . . ?
C2 C7 C8 120.35(16) . . ?
O1 C8 N2 123.41(18) . . ?
O1 C8 C7 118.74(18) . . ?
N2 C8 C7 117.85(15) . . ?
N2 C9 H9A 109.5 . . ?
N2 C9 H9B 109.5 . . ?
H9A C9 H9B 109.5 . . ?
N2 C9 H9C 109.5 . . ?
H9A C9 H9C 109.5 . . ?
H9B C9 H9C 109.5 . . ?
N2 C10 C11 112.59(15) . . ?
N2 C10 H10A 109.1 . . ?
C11 C10 H10A 109.1 . . ?
N2 C10 H10B 109.1 . . ?
C11 C10 H10B 109.1 . . ?
H10A C10 H10B 107.8 . . ?
C12 C11 C10 110.68(15) . . ?
C12 C11 H11A 109.5 . . ?
C10 C11 H11A 109.5 . . ?
C12 C11 H11B 109.5 . . ?
C10 C11 H11B 109.5 . . ?
H11A C11 H11B 108.1 . . ?
C17 C12 C13 118.38(17) . . ?
C17 C12 C11 120.85(18) . . ?
C13 C12 C11 120.74(17) . . ?
C14 C13 C12 120.49(18) . . ?
C14 C13 H13 119.8 . . ?
C12 C13 H13 119.8 . . ?
C15 C14 C13 120.43(19) . . ?
C15 C14 H14 119.8 . . ?
C13 C14 H14 119.8 . . ?
C14 C15 C16 120.43(17) . . ?
C14 C15 H15 119.8 . . ?
C16 C15 H15 119.8 . . ?
C15 C16 C17 118.25(17) . . ?
C15 C16 C18 122.90(17) . . ?
C17 C16 C18 118.84(18) . . ?
C12 C17 C16 121.95(18) . . ?
C12 C17 H17 119.0 . . ?
C16 C17 H17 119.0 . . ?
C19 C18 C16 127.8(2) . . ?
C19 C18 H18 116.1 . . ?
C16 C18 H18 116.1 . . ?
C18 C19 C20 122.6(2) . . ?
C18 C19 H19 118.7 . . ?
C20 C19 H19 118.7 . . ?
O2 C20 O3 122.4(2) . . ?
O2 C20 C19 119.91(19) . . ?
O3 C20 C19 117.7(2) . . ?

loop_
_geom_hbond_atom_site_label_D
_geom_hbond_atom_site_label_H
_geom_hbond_atom_site_label_A
_geom_hbond_distance_DH
_geom_hbond_distance_HA
_geom_hbond_distance_DA
_geom_hbond_angle_DHA
_geom_hbond_site_symmetry_A
O2 H2O O2 1.26(3) 2.58(3) 3.361(3) 117.7(15) 5_657
O2 H2O O3 1.26(3) 1.35(3) 2.610(2) 176(2) 5_657

_refine_diff_density_max         0.202
_refine_diff_density_min         -0.178
_refine_diff_density_rms         0.032

_shelx_res_file                  
;

    G:\lsd-1\lsd-1\1_a.res created by SHELXL-2014/7

TITL 1_a.res in C2/c
CELL 0.71073 33.9696 6.2988 16.4305 90.000 92.257 90.000
ZERR 8.0000 0.0165 0.0029 0.0078 0.000 0.008 0.000
LATT 7
SYMM -X, Y, 0.5-Z
SFAC C H N O
UNIT 160 144 16 24
MERG 2
FMAP
GRID
PLAN
TEMP -173
SIZE 0.15 0.18 0.2
BOND $H
EQIV $1 -x+1, -y, -z+2
HTAB O2 O2_$1
HTAB O2 O3_$1
L.S. 20
ACTA
WGHT    0.066100    1.395900
FVAR       0.52332
O1    4    0.637387    0.035771    0.486965    11.00000    0.14327    0.05874 =
         0.10460    0.01739    0.07670   -0.00023
O2    4    0.533820    0.054804    0.931083    11.00000    0.09239    0.10007 =
         0.08221    0.02974    0.04012    0.01977
H2O   2    0.526303   -0.095734    0.978696    11.00000   -1.20000
O3    4    0.483078    0.247687    0.967490    11.00000    0.08316    0.10641 =
         0.09075    0.02910    0.04461    0.01662
N1    3    0.737434    0.003595    0.546321    11.00000    0.13695    0.10009 =
         0.05418    0.00964   -0.00593    0.00370
N2    3    0.640715    0.373362    0.442598    11.00000    0.05754    0.04886 =
         0.04807   -0.00187    0.01566   -0.00304
C1    1    0.727029    0.007034    0.479567    11.00000    0.08541    0.05879 =
         0.05141    0.00734    0.00777    0.00249
C2    1    0.713549    0.011844    0.394898    11.00000    0.06963    0.04020 =
         0.04355    0.00449    0.01018   -0.00334
C3    1    0.737230   -0.068837    0.335498    11.00000    0.07194    0.05728 =
         0.05843    0.00735    0.01599    0.01113
AFIX  43
H3    2    0.762395   -0.126325    0.349984    11.00000   -1.20000
AFIX   0
C4    1    0.723890   -0.064844    0.255058    11.00000    0.09735    0.05685 =
         0.05174    0.00013    0.02704    0.00947
AFIX  43
H4    2    0.740074   -0.118380    0.213902    11.00000   -1.20000
AFIX   0
C5    1    0.687601    0.015566    0.234407    11.00000    0.09615    0.05945 =
         0.04260   -0.00233    0.00334    0.00211
AFIX  43
H5    2    0.678515    0.015594    0.178979    11.00000   -1.20000
AFIX   0
C6    1    0.663965    0.096825    0.293163    11.00000    0.06931    0.05830 =
         0.05234    0.00256    0.00281    0.00170
AFIX  43
H6    2    0.638824    0.153570    0.277994    11.00000   -1.20000
AFIX   0
C7    1    0.676756    0.096011    0.374274    11.00000    0.06336    0.03792 =
         0.04627    0.00192    0.01500   -0.00284
C8    1    0.649907    0.168177    0.439763    11.00000    0.07174    0.04833 =
         0.05512    0.00344    0.02114   -0.00450
C9    1    0.660318    0.536598    0.396523    11.00000    0.08019    0.04871 =
         0.05938    0.00338    0.01865   -0.00373
AFIX 137
H9A   2    0.686801    0.488141    0.383869    11.00000   -1.50000
H9B   2    0.662271    0.667122    0.428892    11.00000   -1.50000
H9C   2    0.645098    0.564571    0.345747    11.00000   -1.50000
AFIX   0
C10   1    0.613425    0.446283    0.503264    11.00000    0.05234    0.06688 =
         0.05199   -0.00892    0.01062    0.00135
AFIX  23
H10A  2    0.595233    0.329095    0.515921    11.00000   -1.20000
H10B  2    0.597465    0.564795    0.480070    11.00000   -1.20000
AFIX   0
C11   1    0.634400    0.520041    0.581423    11.00000    0.05465    0.07482 =
         0.04602   -0.00077    0.00956   -0.00123
AFIX  23
H11A  2    0.650231    0.401828    0.605234    11.00000   -1.20000
H11B  2    0.652555    0.637782    0.569246    11.00000   -1.20000
AFIX   0
C12   1    0.605153    0.593996    0.641907    11.00000    0.05233    0.06376 =
         0.04054   -0.00338    0.00464   -0.00627
C13   1    0.588448    0.795161    0.635693    11.00000    0.06329    0.06187 =
         0.04916    0.00457    0.00749   -0.00513
AFIX  43
H13   2    0.595377    0.886853    0.592639    11.00000   -1.20000
AFIX   0
C14   1    0.561751    0.862921    0.691868    11.00000    0.06174    0.05952 =
         0.06380    0.00030    0.00620    0.00353
AFIX  43
H14   2    0.550801    1.001425    0.687498    11.00000   -1.20000
AFIX   0
C15   1    0.550984    0.730484    0.754078    11.00000    0.05503    0.06846 =
         0.05055   -0.00741    0.01040   -0.00037
AFIX  43
H15   2    0.533253    0.779821    0.793177    11.00000   -1.20000
AFIX   0
C16   1    0.565946    0.524890    0.759924    11.00000    0.05242    0.06377 =
         0.04103   -0.00254    0.00751   -0.00666
C17   1    0.593394    0.461054    0.703746    11.00000    0.05931    0.05587 =
         0.04372   -0.00077    0.00592   -0.00152
AFIX  43
H17   2    0.604336    0.322512    0.708003    11.00000   -1.20000
AFIX   0
C18   1    0.553468    0.372002    0.821093    11.00000    0.05818    0.07213 =
         0.04387   -0.00039    0.00648   -0.00568
AFIX  43
H18   2    0.568980    0.247051    0.827005    11.00000   -1.20000
AFIX   0
C19   1    0.523416    0.387090    0.868690    11.00000    0.06381    0.08031 =
         0.05224    0.00958    0.00903    0.00247
AFIX  43
H19   2    0.507621    0.511523    0.865768    11.00000   -1.20000
AFIX   0
C20   1    0.513336    0.220262    0.925881    11.00000    0.05618    0.08462 =
         0.04771    0.00679    0.01106    0.00096
HKLF 4

REM  1_a.res in C2/c
REM R1 =  0.0586 for    2811 Fo > 4sig(Fo)  and  0.0856 for all    4016 data
REM    230 parameters refined using      0 restraints

END

WGHT      0.0655      1.4171

REM Highest difference peak  0.202,  deepest hole -0.178,  1-sigma level  0.032
Q1    1   0.6389  0.6574  0.3847  11.00000  0.05    0.20
Q2    1   0.6699  0.4913  0.3376  11.00000  0.05    0.16
Q3    1   0.6615  0.1081  0.3992  11.00000  0.05    0.16
Q4    1   0.6868  0.5777  0.4396  11.00000  0.05    0.15
Q5    1   0.5368  0.1386  0.9688  11.00000  0.05    0.15
Q6    1   0.5830  0.4278  0.4919  11.00000  0.05    0.14
Q7    1   0.5089  0.2445  0.9928  11.00000  0.05    0.14
Q8    1   0.5165  0.0754  0.9045  11.00000  0.05    0.12
Q9    1   0.6697  0.0915  0.3421  11.00000  0.05    0.12
Q10   1   0.6279  0.0290  0.4362  11.00000  0.05    0.12
Q11   1   0.5817  0.6735  0.6192  11.00000  0.05    0.12
Q12   1   0.6912  0.1052  0.3791  11.00000  0.05    0.11
Q13   1   0.7303 -0.0327  0.5435  11.00000  0.05    0.11
Q14   1   0.5474  0.1775  0.8398  11.00000  0.05    0.11
Q15   1   0.5819  0.5047  0.7383  11.00000  0.05    0.10
Q16   1   0.5719  0.4871  0.6946  11.00000  0.05    0.10
Q17   1   0.7278  0.0283  0.3636  11.00000  0.05    0.10
Q18   1   0.6486  0.1049  0.2854  11.00000  0.05    0.10
Q19   1   0.6037  0.2556  0.5408  11.00000  0.05    0.10
Q20   1   0.7187  0.0082  0.4172  11.00000  0.05    0.10
;
_shelx_res_checksum              67407

_shelx_hkl_file                  
;
   0   0   2 1262.74    9.19
   0   0   3    0.47    0.61
   0   0   3   -1.78    1.33
   0   0  -3   -2.32    1.20
   0   0   4 1692.33   14.14
   0   0   4 1659.44   12.77
   0   0  -4 1693.55   12.94
   0   0   5    0.91    1.19
   0   0   5   -0.73    1.65
   0   0  -5   -0.87    1.64
   0   0   6  973.02    9.29
   0   0   6  967.54    9.78
   0   0  -6  987.08   10.58
   0   0   7   -0.13    1.54
   0   0   7    1.77    1.56
   0   0  -7   -3.97    1.66
   0   0   8  107.73    4.07
   0   0   8  108.87    3.88
   0   0  -8  108.77    3.84
   0   0   9    0.05    1.83
   0   0   9    0.40    2.07
   0   0  -9   -0.81    2.01
   0   0  10  274.53    6.32
   0   0  10  283.51    6.55
   0   0 -10  286.05   10.25
   0   0  11    3.34    2.24
   0   0  11    3.85    2.85
   0   0 -11   -0.20    1.13
   0   0  12   18.49    4.79
   0   0 -12   17.41    3.69
   0   0  13   -1.57    2.30
   0   0  13    2.62    2.33
   0   0 -13    2.92    2.03
   0   0  14    3.58    3.95
   0   0  14    7.00    3.24
   0   0 -14   12.12    2.67
   0   0  15    4.04    2.23
   0   0  15    2.34    2.43
   0   0 -15    1.61    1.23
   0   0  16  382.93   25.52
   0   0  16  379.78   19.41
   0   0 -16  341.60   17.84
   0   0  17    2.34    1.70
   0   0  17    3.67    3.48
   0   0 -17   -1.23    2.16
   0   0  18   24.44    6.64
   0   0  18   35.78    5.61
   0   0 -18   26.52    7.09
   0   0  19    0.70    2.84
   0   0  19    1.91    2.99
   0   0  20    7.29    2.39
   0   0  20    5.58    3.07
   0   0  21    1.89    3.12
   0  -2   1 1301.03   10.11
   0  -2  -1 1312.62   11.07
   0  -2   2  154.29    2.67
   0  -2  -2  152.18    3.80
   0   2   2  151.92    7.60
   0  -2   2  149.01    3.56
   0  -2   3   25.44    1.22
   0  -2  -3   24.70    2.39
   0   2   3   22.61    6.07
   0  -2   3   21.96    2.00
   0   2  -3   20.63    2.66
   0  -2   4  308.87    3.63
   0  -2  -4  296.32    5.16
   0   2   4  299.14    5.09
   0  -2   4  307.15    5.45
   0   2  -4  309.60    6.21
   0   2   4  309.49    2.78
   0  -2   5 1472.83   10.74
   0  -2  -5 1457.36   13.60
   0   2   5 1469.32   14.77
   0  -2   5 1464.47   13.82
   0   2  -5 1446.76   14.31
   0  -2   6   82.46    2.25
   0  -2  -6   81.38    3.61
   0   2   6   82.76    3.23
   0  -2   6   87.46    3.66
   0   2  -6   86.95    5.87
   0  -2   7   34.89    1.74
   0  -2  -7   42.76    3.12
   0   2   7   37.86    2.43
   0  -2   7   36.44    2.96
   0   2  -7   41.71   10.16
   0  -2   8  501.36    5.52
   0  -2  -8  500.32    8.20
   0  -2   8  494.10    8.40
   0   2  -8  513.51    9.27
   0  -2   9  130.10    4.45
   0  -2  -9  119.69    4.36
   0   2   9  120.70    4.80
   0  -2   9  123.07    4.89
   0   2  -9  126.41   12.40
   0  -2  -9  124.33    2.00
   0  -2  10  324.81    7.74
   0   2  10  332.71    9.19
   0  -2  10  342.31    9.82
   0   2 -10  351.12   16.98
   0  -2 -10  331.83    6.51
   0   2  11 1596.64  374.47
   0  -2  11 1535.40   29.97
   0   2  11 1557.93  365.31
   0  -2  11 1530.80   31.34
   0   2 -11 1622.07  380.59
   0  -2 -11 1542.91   28.83
   0   2  12   73.41   14.04
   0  -2  12   83.10    7.38
   0   2  12   73.55    4.66
   0  -2  12   81.47    4.65
   0   2 -12   80.82    7.83
   0  -2 -12   76.08    2.60
   0   2  13    2.14    2.28
   0  -2  13    8.33    3.02
   0   2  13    6.99    4.06
   0  -2  13   14.62    3.69
   0   2 -13   10.87    4.77
   0   2  14    5.48    2.59
   0  -2  14    5.46    2.80
   0   2  14    8.40    2.75
   0  -2  14    6.55    2.65
   0   2 -14    5.32    3.28
   0   2  15   -2.11    3.01
   0  -2  15    0.04    1.45
   0   2  15    3.43    2.79
   0  -2  15    8.17    2.89
   0   2 -15    4.10    3.35
   0   2  16    2.32    3.11
   0   2  16    4.98    2.88
   0  -2  16    5.36    4.06
   0   2 -16    9.14    6.96
   0   2  17    6.95    3.19
   0   2  17    8.05    4.06
   0  -2  17    7.63    3.21
   0   2 -17    8.97    3.29
   0   2  18   14.45    8.38
   0   2  18    6.91    3.44
   0  -2  18    8.92    4.12
   0   2 -18    4.80    2.74
   0   2  19    4.18    2.56
   0   2  19    3.86    3.14
   0  -2  19   16.13    6.23
   0   2 -19    5.76    3.63
   0   2  20    8.04    4.26
   0  -2  20   16.19    6.12
   0   2 -20   12.85    4.21
   0  -4   0  618.23    8.28
   0   4   0  601.13   11.47
   0  -4   1   49.25    2.96
   0  -4  -1   53.44    3.21
   0   4  -1   46.01   10.75
   0   4   1   46.65    8.88
   0  -4   2  249.10    6.21
   0  -4  -2  265.62    7.51
   0   4   2  247.81    7.41
   0   4  -2  267.06   14.60
   0   4   2  256.78    7.92
   0  -4   3    0.92    1.18
   0  -4  -3    1.83    2.01
   0   4   3   -0.13    1.91
   0   4  -3   -0.29    1.23
   0   4   3    2.91    1.16
   0  -4   4  684.91   13.41
   0  -4  -4  691.63   15.09
   0   4   4  702.11   15.61
   0   4  -4  688.02   16.77
   0   4   4  697.43   14.35
   0  -4   5    0.37    0.95
   0  -4  -5   -2.92    1.83
   0   4   5   -0.49    1.87
   0   4  -5   -3.60    3.30
   0   4   5    1.23    0.91
   0  -4   6  327.01    7.40
   0  -4  -6  332.82    9.62
   0   4   6  320.64   10.21
   0  -4   6  321.06    9.28
   0   4  -6  319.27    9.96
   0   4   6  309.01    6.41
   0  -4   7   14.62    1.48
   0  -4  -7   13.44    4.91
   0   4   7    9.10    5.29
   0  -4   7   13.36    4.93
   0   4  -7   11.97    4.53
   0  -4   8  303.73    4.13
   0  -4  -8  301.98    7.55
   0   4   8  309.61    7.87
   0  -4   8  315.94    7.64
   0   4  -8  308.55    9.04
   0  -4  -9   32.78    3.76
   0   4   9   31.38    3.74
   0  -4   9   31.74    4.13
   0   4  -9   32.56    6.27
   0  -4 -10    8.74    3.86
   0   4  10   19.67    3.70
   0  -4  10    5.20    2.75
   0   4 -10   11.66    5.49
   0  -4 -11  482.69   12.18
   0   4  11  468.38   10.90
   0  -4  11  463.30   11.28
   0   4 -11  490.89   31.92
   0   4  12  120.25    5.61
   0  -4  12  116.91    5.99
   0   4 -12  104.90   18.51
   0   4  13   -2.66    2.60
   0   4  13    5.36    3.24
   0  -4  13    2.65    2.61
   0   4 -13    0.99    2.02
   0   4  14   47.70    8.72
   0   4  14   59.77    5.68
   0  -4  14   58.19    5.77
   0   4 -14   53.61   12.40
   0   4  15    6.71    3.07
   0   4  15    8.08    3.19
   0  -4  15    0.45    2.80
   0   4 -15   -0.33    2.46
   0   4  16   42.25    9.16
   0   4  16   54.53   10.53
   0  -4  16   62.70   12.27
   0   4 -16   42.12   12.82
   0   4  17    2.14    3.60
   0   4  17    1.83    2.62
   0  -4  17   11.45    5.32
   0   4 -17   -0.03    3.61
   0   4  18    5.99    3.42
   0   4  18    7.03    3.34
   0  -4  18   12.55    5.84
   0   4 -18   10.24    4.13
   0  -6   0    2.80    2.20
   0   6   0    3.11    2.24
   0  -6   1   32.15    3.39
   0  -6  -1   22.06    3.08
   0   6   1   22.92    3.79
   0   6  -1   27.73    5.29
   0   6   1   25.66    4.76
   0  -6   2   48.26    3.58
   0  -6  -2   46.03    3.93
   0   6   2   44.83    7.45
   0   6  -2   43.74   19.75
   0   6   2   38.97    7.86
   0  -6   3   37.79    3.44
   0  -6  -3   38.56    4.10
   0   6   3   40.68   10.08
   0   6  -3   32.46    7.14
   0  -6  -4    8.01    3.57
   0   6   4    7.53    2.66
   0   6  -4   -1.25    2.50
   0  -6  -5    1.54    2.27
   0   6   5    1.29    2.29
   0   6  -5    1.96    2.19
   0  -6  -6   35.54    4.68
   0   6   6   23.92    5.45
   0   6  -6   25.08    4.88
   0  -6  -7    3.55    2.61
   0   6   7    2.20    1.32
   0   6  -7    5.31    3.84
   0  -6  -8   20.78    5.63
   0   6   8   23.04   16.36
   0   6  -8   23.52   16.92
   0  -6  -9   11.38    4.36
   0   6   9    2.83    2.34
   0   6  -9    2.28    3.06
   0   6  10    4.18    2.43
   0   6 -10    6.21    2.61
   0  -6 -11   61.94   11.58
   0   6  11   45.59    8.69
   0   6 -11   51.26   12.98
   0   6  12   -1.82    3.37
   0   6  12   -0.15    2.33
   0   6 -12    1.37    3.17
   0   6  13   10.87    4.31
   0   6 -13    7.97    4.58
   0   6  14    9.06    4.66
   0   6 -14    3.74    2.39
   0   8   0    6.80    2.67
   0   8  -1   10.03    4.20
   0   8   1    5.68    2.37
   0   8   2    8.28    3.85
   0  -8  -3    0.23    2.07
   0  -8  -4   -1.09    2.12
   0   8  -4    2.62    3.85
  -1   1  21    3.62    2.71
  -1   1  21    8.64    5.11
  -1  -1  21   11.16    5.43
  -1   1  20   45.57   14.73
  -1   1  20   57.00    9.82
  -1  -1  20   67.20   12.26
  -1   1  19   -2.41    2.97
  -1   1  19   -2.85    2.39
  -1  -1  19    2.21    3.23
   1   1 -19    4.97    3.58
  -1   1  18    8.61    4.04
  -1  -1  18   10.12    7.40
  -1   1  18    5.23    3.15
  -1  -1  18    1.32    3.24
   1   1 -18    4.85    2.84
  -1   1  17   28.22    4.74
  -1  -1  17   18.62    6.10
  -1   1  17   25.75    3.98
  -1  -1  17   25.72    5.44
   1   1 -17   31.48    7.28
  -1   1  16  295.77   24.80
  -1  -1  16  261.44   21.28
  -1   1  16  270.50   14.54
  -1  -1  16  307.41   16.75
   1   1 -16  284.67   15.32
  -1   1  15    0.83    1.33
  -1  -1  15   -0.91    1.93
  -1   1  15   -2.37    2.66
  -1  -1  15   -1.88    2.27
   1   1 -15   -1.88    2.70
   1  -1 -15    0.79    0.82
  -1   1  14   41.16    7.47
  -1  -1  14   31.92    5.50
  -1   1  14   31.48    3.78
  -1  -1  14   32.28    4.20
   1   1 -14   32.95    7.03
   1  -1 -14   35.60    6.28
  -1   1  13  129.95   10.97
  -1  -1  13  112.42    5.77
  -1   1  13  120.10    6.85
  -1  -1  13  108.57    5.55
   1   1 -13  121.24    7.29
   1  -1 -13  115.89    4.98
  -1   1  12  212.37   15.81
  -1  -1  12  201.52    9.32
  -1   1  12  195.08    7.23
  -1  -1  12  202.49    7.23
   1   1 -12  209.75   12.80
   1  -1 -12  203.41    7.51
  -1   1  11  123.03    5.54
  -1  -1  11  119.69    5.76
  -1   1  11  116.85    4.95
  -1  -1  11  115.42    4.49
   1   1 -11  120.31    7.67
   1  -1 -11  126.20    8.70
  -1   1  10   15.27    4.61
  -1  -1  10   20.11    4.01
  -1   1  10   19.93    2.73
  -1  -1  10   19.72    2.88
   1   1 -10   18.25    4.84
   1  -1 -10   20.89    5.18
  -1   1   9  229.79    5.77
  -1  -1   9  220.96    4.76
  -1   1   9  220.39    5.64
  -1  -1   9  219.10    5.94
   1   1  -9  224.73   13.99
   1  -1  -9  221.84    4.77
  -1   1   8  489.47   75.65
  -1  -1   8  477.43    7.22
  -1   1   8  482.59    7.86
  -1  -1   8  481.34    8.47
   1   1  -8  490.07   75.79
   1  -1  -8  485.81   75.02
  -1   1   7 2087.83   18.11
  -1  -1   7 2118.36   17.24
  -1   1   7 2074.79   17.05
  -1  -1   7 2102.04   17.71
   1   1  -7 2063.06   19.80
   1  -1  -7 2110.96   16.16
  -1  -1   6   28.13    4.03
   1  -1  -6   25.46    2.28
  -1   1   6   24.38    2.05
  -1  -1   6   26.82    2.50
   1   1  -6   27.71    4.91
   1  -1  -6   24.62    2.76
  -1  -1   5   14.67    1.74
   1  -1  -5   13.99    2.16
  -1   1   5   11.13    2.16
  -1  -1   5   14.41    2.42
  -1   1   5   11.90    2.39
   1   1  -5   14.63    3.56
   1  -1  -5   12.41    1.42
  -1  -1   4  630.70    4.54
   1  -1  -4  633.92    5.80
  -1   1   4  630.02    6.73
  -1  -1   4  624.59    6.96
   1   1  -4  626.14    7.64
  -1   1   4  635.89    3.84
   1  -1  -4  631.67    3.24
   1   1  -3    3.17    1.25
  -1  -1   3    4.03    1.54
   1  -1  -3    4.38    1.59
  -1   1   3    1.51    1.14
  -1  -1   3    4.39    2.18
   1   1  -3    4.04    2.38
  -1   1   3    7.08    1.20
   1   1  -2  417.30    4.04
  -1  -1   2  411.98    3.97
   1  -1  -2  417.38    4.86
  -1   1   2  418.31    5.00
  -1  -1   2  409.43    4.90
   1   1  -1 2160.57   13.99
  -1  -1   1 2135.93   13.87
   1  -1  -1 2128.86   14.32
  -1   1   1 2156.23   14.32
   1   1  -1 2148.91   15.00
   1   1   0  546.13    4.97
  -1  -1   0  548.57    5.08
  -1   1   0  550.20    4.80
   1  -1   0  544.03    4.75
   1   1   0  545.36    6.27
  -1   1  -1   52.29    1.00
   1  -1   1   51.64    1.15
  -1  -1  -1   52.92    1.66
   1   1   1   51.22    1.87
   1  -1   1   50.65    1.54
   1   1   1   52.92    2.29
  -1  -1  -2 5373.83   33.91
   1   1   2 5398.86   34.03
   1  -1   2 5434.36   34.18
  -1  -1  -3 6119.77   38.84
  -1   1  -4   31.37    1.28
   1  -1   4   30.47    1.68
  -1  -1  -4   28.92    1.86
   1   1   4   32.56    2.34
   1  -1   4   29.05    2.21
  -1  -1  -4   30.34    1.43
   1  -1   5  327.86    3.89
  -1  -1  -5  324.59    4.99
   1   1   5  324.22    5.36
   1  -1   5  329.39    5.35
  -1  -1  -5  332.72    3.66
   1  -1   6  346.27    4.42
  -1  -1  -6  332.86    5.50
   1   1   6  324.62    5.55
   1  -1   6  331.74    5.57
  -1   1  -6  331.58    6.03
  -1  -1  -6  337.35    4.54
   1  -1   7   21.68    1.80
  -1  -1  -7   21.79    2.12
   1   1   7   20.55    2.50
   1  -1   7   18.74    2.23
  -1   1  -7   19.54    4.53
  -1  -1  -7   20.17    4.08
   1  -1   8  301.28    5.96
  -1  -1  -8  301.99    5.95
   1   1   8  294.21    6.32
   1  -1   8  294.25    6.64
  -1   1  -8  308.29    6.55
  -1  -1  -8  291.86    4.63
   1  -1   9   14.49    3.35
   1   1   9   14.00    3.57
   1  -1   9   11.04    3.26
  -1   1  -9   15.04    4.01
  -1  -1  -9   12.22    3.02
   1   1  10   60.25    4.03
   1  -1  10   55.52    4.93
   1   1  10   54.28    3.58
   1  -1  10   55.02    4.25
  -1   1 -10   48.63   10.76
  -1  -1 -10   56.68    8.05
   1   1  11    1.83    1.33
   1  -1  11   -0.38    1.14
   1   1  11    2.07    2.27
   1  -1  11   -1.77    2.01
  -1   1 -11    2.47    2.23
  -1  -1 -11    3.37    1.63
   1   1  12   61.78   13.92
   1  -1  12   64.31    6.40
   1   1  12   64.68    4.70
   1  -1  12   66.55    3.88
  -1   1 -12   58.85   10.87
  -1  -1 -12   60.79    4.72
   1   1  13   23.47    4.04
   1  -1  13   19.52    3.52
   1   1  13   25.76    3.94
   1  -1  13   26.08    4.06
  -1   1 -13   22.82    5.26
  -1  -1 -13   20.48    3.48
   1   1  14   30.63    5.57
   1  -1  14   37.91    7.46
   1   1  14   35.68    4.34
   1  -1  14   35.91    3.76
  -1   1 -14   35.19    8.20
  -1  -1 -14   33.79    7.18
   1   1  15   66.70   12.07
   1  -1  15   69.86   10.74
   1   1  15   75.73    5.78
   1  -1  15   89.78    6.08
  -1   1 -15   79.97    7.70
  -1  -1 -15   79.92    6.82
   1   1  16  170.44   12.70
   1  -1  16  159.74   12.84
   1   1  16  175.52   11.11
   1  -1  16  164.80    9.97
  -1   1 -16  161.48   11.85
   1   1  17   -0.47    2.60
   1  -1  17    1.70    1.98
   1   1  17    1.56    2.74
   1  -1  17    2.39    3.29
  -1   1 -17    3.85    2.42
   1   1  18    0.91    2.52
   1   1  18   -0.20    2.66
   1  -1  18    3.07    3.24
  -1   1 -18    1.01    2.92
   1   1  19   46.30   14.82
   1   1  19   69.79   12.59
   1  -1  19   59.09   10.89
  -1   1 -19   46.23   15.46
   1   1  20    4.68    3.88
   1   1  20    6.48    3.11
   1  -1  20    8.96    3.49
  -1   1 -20    7.42    2.18
   1   1  21    5.80    3.80
   1   1  21   14.85    5.91
   1  -1  21   15.90    5.78
  -1   3  19    5.84    3.95
  -1   3  19    7.92    3.52
  -1  -3  19    6.40    3.47
   1   3 -19    2.28    3.19
  -1   3  18    2.55    2.84
  -1   3  18    0.26    2.62
  -1  -3  18   16.53    5.68
   1   3 -18    0.83    2.88
  -1   3  17   -0.03    2.94
  -1   3  17    3.55    2.75
  -1  -3  17    4.40    3.30
   1   3 -17   -6.23    3.53
  -1   3  16   62.77   12.62
  -1   3  16   88.34    6.54
  -1  -3  16   83.76    6.25
   1   3 -16   73.60   15.22
  -1   3  15  201.48   29.38
  -1   3  15  217.74   12.03
  -1  -3  15  226.61   13.53
   1   3 -15  226.66   18.01
  -1   3  14   51.73   11.80
  -1   3  14   63.63    6.94
  -1  -3  14   68.81    6.83
   1   3 -14   59.60   14.76
  -1   3  13   41.29    8.63
  -1   3  13   49.35    4.04
  -1  -3  13   51.09    5.36
   1   3 -13   44.50    7.93
  -1   3  12   94.72    6.76
  -1  -3  12   87.04    4.06
  -1   3  12   95.06    5.48
  -1  -3  12   93.14    6.13
   1   3 -12   83.93   17.01
  -1   3  11    3.20    2.97
  -1  -3  11    2.91    1.63
  -1   3  11    2.61    3.42
  -1  -3  11    5.27    3.70
   1   3 -11   -3.02    3.84
  -1  -3  10   15.73    2.05
   1  -3 -10   14.65    3.35
  -1   3  10   16.68    3.26
  -1  -3  10   12.18    4.17
   1   3 -10   15.19    2.35
  -1  -3   9  234.70    5.98
   1  -3  -9  225.91    7.77
  -1   3   9  223.12    6.97
  -1  -3   9  237.08    8.06
   1   3  -9  237.20   18.20
  -1  -3   8    0.40    0.74
   1  -3  -8    8.66    3.56
  -1   3   8   -0.40    1.70
  -1  -3   8    2.73    1.97
   1   3  -8    4.76    1.97
  -1  -3   7  145.82    3.23
   1  -3  -7  145.46    4.75
  -1   3   7  146.06    4.67
  -1  -3   7  151.17    5.00
   1   3  -7  162.19    8.79
  -1  -3   6  103.83    2.60
   1  -3  -6  101.80    4.45
  -1   3   6  110.16    3.90
  -1  -3   6  106.18    4.38
   1   3  -6  116.09   11.26
  -1  -3   5  398.72    4.91
   1  -3  -5  392.91    7.22
  -1   3   5  387.38    6.30
  -1  -3   5  391.29    7.15
  -1   3   5  393.73    4.01
   1   3  -5  381.23    8.28
   1  -3  -4    3.57    1.87
  -1   3   4    3.12    1.73
  -1  -3   4    6.83    2.56
   1   3  -4    0.60    1.68
  -1  -3   3  893.53    8.51
   1  -3  -3  886.09   10.12
  -1   3   3  918.25   10.43
   1   3  -3  924.67   11.68
  -1  -3   2    4.80    1.14
   1  -3  -2    7.76    2.41
  -1   3   2    6.72    2.01
   1   3  -2    7.97    3.24
  -1  -3   1   79.35    2.65
   1  -3  -1   81.68    3.03
   1   3  -1   83.40    6.14
  -1  -3   0   96.36    3.46
   1  -3   0   99.03    3.26
   1   3   0   97.24    5.94
  -1  -3  -1  254.39    5.00
   1  -3   1  253.67    4.42
   1   3   1  260.91    7.01
   1  -3   2  535.88    6.02
  -1  -3  -2  533.47    7.42
   1   3   2  549.16    7.79
   1   3   2  544.21    8.42
   1  -3   3   20.00    1.47
  -1  -3  -3   24.38    2.47
   1   3   3   25.12    5.72
  -1   3  -3   23.98    3.24
   1   3   3   23.33    3.86
   1  -3   4   56.13    8.84
  -1  -3  -4   60.82    3.62
   1   3   4   53.65   10.05
   1  -3   4   59.89    3.07
  -1   3  -4   57.10    4.49
   1   3   4   51.38    8.72
  -1  -3  -5    0.84    2.16
   1   3   5    2.59    1.61
   1  -3   5   -1.43    1.82
  -1   3  -5    8.19    4.36
   1   3   5   -0.01    0.23
   1  -3   6   41.79    1.61
  -1  -3  -6   37.89    3.10
   1   3   6   41.22    3.48
   1  -3   6   39.67    2.79
  -1   3  -6   41.79    4.22
   1  -3   7  129.41   32.92
  -1  -3  -7  131.69   33.75
   1   3   7  120.99    4.47
   1  -3   7  128.94   33.03
  -1   3  -7  125.64   11.40
   1  -3   8   72.15    1.98
  -1  -3  -8   71.53    4.71
   1   3   8   63.72    3.53
   1  -3   8   61.58    3.46
  -1   3  -8   67.48   12.22
   1  -3   9  151.82    4.04
  -1  -3  -9  151.67    6.17
   1   3   9  144.11    6.21
   1  -3   9  147.75    6.22
  -1   3  -9  146.20   16.16
   1  -3  10   57.14    2.21
  -1  -3 -10   55.94    3.78
   1   3  10   53.66    4.30
   1  -3  10   63.79    4.77
  -1   3 -10   55.18   10.72
   1  -3  11   17.70    1.74
  -1  -3 -11   24.25    3.83
   1   3  11   17.20    2.93
   1  -3  11   12.84    3.23
  -1   3 -11   10.57    4.50
  -1  -3 -12  187.27    8.04
   1   3  12  185.67    7.86
   1  -3  12  185.38    8.34
  -1   3 -12  190.91    9.94
   1   3  13    4.15    2.41
   1   3  13   10.55    3.56
   1  -3  13    1.09    2.43
  -1   3 -13    3.71    2.71
   1   3  14    3.38    4.11
   1   3  14    0.81    2.14
   1  -3  14    0.40    2.67
  -1   3 -14    1.95    4.24
   1   3  15   29.60    8.68
   1   3  15   41.48    4.34
   1  -3  15   43.90    6.19
  -1   3 -15   40.04    9.38
   1   3  16   33.89    5.13
   1  -3  16   34.34    5.27
  -1   3 -16   30.50    8.45
   1   3  17    4.10    3.56
   1   3  17    2.91    2.76
   1  -3  17    7.63    4.10
  -1   3 -17   12.23    5.87
   1   3  18    3.16    2.06
   1   3  18    4.18    2.99
   1  -3  18    6.86    3.33
  -1   3 -18    4.79    2.67
   1   3  19    8.31    4.24
   1   3  19    8.63    2.87
   1  -3  19    9.80    4.49
  -1   3 -19    8.92    3.07
  -1   5  16   -5.12    3.98
  -1   5  16    3.51    3.79
  -1  -5  16    3.47    3.58
   1   5 -16    4.86    3.93
  -1   5  15    4.99    2.03
  -1   5  15    2.79    2.34
  -1  -5  15    3.10    3.15
   1   5 -15   15.20   14.55
  -1   5  14    8.06    4.25
  -1   5  14    2.92    2.47
  -1  -5  14    3.15    2.89
   1   5 -14   -0.28    5.09
  -1   5  13   13.53    6.28
  -1   5  13   14.06    7.76
  -1  -5  13   10.75    5.04
   1   5 -13    8.09    5.31
  -1   5  12   79.19    7.12
  -1   5  12   80.36    6.26
  -1  -5  12   67.13    5.44
   1   5 -12   67.77   13.05
  -1   5  11    4.82    4.06
  -1  -5  11    6.92    3.85
   1   5 -11   -4.39    4.40
   1  -5 -10    1.13    2.46
  -1   5  10    1.32    2.44
  -1  -5  10   -3.15    2.71
   1   5 -10    4.57    3.17
   1  -5  -9  310.72    8.46
  -1   5   9  283.94    8.23
   1   5  -9  281.73   13.09
   1  -5  -8    5.44    3.31
  -1   5   8   -0.23    2.16
   1   5  -8   -1.10    3.75
   1  -5  -7   -0.37    2.10
  -1   5   7   -0.49    1.88
   1   5  -7   -3.01    3.51
  -1  -5   6    0.22    0.96
   1  -5  -6    3.01    2.30
  -1   5   6    1.87    1.22
   1   5  -6   -1.23    3.74
  -1  -5   5   23.36    2.33
   1  -5  -5   25.02    3.12
  -1   5   5   19.76    3.48
   1   5  -5   15.41    6.39
  -1  -5   4  479.44   11.35
   1  -5  -4  482.66   12.98
  -1   5   4  478.64   12.96
   1   5  -4  480.46   15.27
  -1   5   4  474.78   16.24
  -1  -5   3   35.50    2.84
   1  -5  -3   44.91    3.67
  -1   5   3   42.02    9.18
  -1   5   3   34.63    7.47
   1   5  -3   35.91    8.45
  -1  -5   2  202.55    5.12
   1  -5  -2  203.82    5.58
  -1   5   2  202.81   12.85
  -1   5   2  206.16    7.68
   1   5  -2  194.62    6.48
  -1  -5   1   14.27    2.47
   1  -5  -1   16.59    2.48
  -1   5   1   14.42    2.53
   1   5  -1    7.46    2.74
  -1  -5   0   49.53    3.86
   1  -5   0   50.56    3.60
  -1   5   0   44.55   10.72
   1   5   0   45.09    9.82
  -1  -5  -1    2.80    1.96
   1  -5   1    1.04    1.43
  -1   5  -1    1.93    1.86
   1   5   1   -1.11    2.28
   1  -5   2   23.65    2.69
  -1  -5  -2   20.96    3.06
   1   5   2   22.19    5.27
  -1   5  -2   26.08    4.89
   1   5   2   23.38    4.01
   1  -5   3  285.39    7.54
  -1  -5  -3  288.89    8.92
   1   5   3  275.68   10.08
  -1   5  -3  278.48   10.23
   1   5   3  274.87    9.79
   1  -5   4   17.67    2.21
  -1  -5  -4   22.86    3.83
   1   5   4   25.99    4.12
  -1   5  -4   26.59    5.12
   1   5   4   15.51    2.88
   1  -5   5  292.38    7.40
  -1  -5  -5  288.35    9.05
   1   5   5  279.74   16.02
  -1   5  -5  289.49   17.48
  -1  -5  -6   99.73    5.70
   1   5   6   91.70    5.30
  -1   5  -6   97.10   15.40
  -1  -5  -7  235.02    7.99
   1   5   7  214.15   12.23
  -1   5  -7  232.67   12.13
  -1  -5  -8   -0.65    2.19
   1   5   8   -1.70    2.10
  -1   5  -8   -4.35    3.57
  -1  -5  -9    2.29    2.30
   1   5   9   -0.46    2.01
   1  -5   9    1.60    2.88
  -1   5  -9    6.03    2.11
  -1  -5 -10  151.68    9.27
   1   5  10  133.12    8.43
   1  -5  10  149.79    9.55
  -1   5 -10  147.70   11.94
  -1  -5 -11   48.53    5.25
   1   5  11   52.27    5.84
   1  -5  11   55.59    6.02
  -1   5 -11   51.47    8.25
  -1  -5 -12   33.97    4.42
   1   5  12   31.65    4.91
   1  -5  12   38.42    5.59
  -1   5 -12   27.86    6.39
   1   5  13   67.56    5.80
   1  -5  13   55.54    6.16
  -1   5 -13   58.68   10.07
   1   5  14   18.65    7.10
   1   5  14   18.57    4.77
   1  -5  14   31.10    7.47
  -1   5 -14   23.41    8.22
   1   5  15    7.01    3.17
   1   5  15    9.37    3.15
   1  -5  15   11.16    4.68
  -1   5 -15   15.19    5.71
   1   5  16    7.33    4.82
   1   5  16    6.45    3.62
   1  -5  16    3.63    4.49
  -1   5 -16    4.85    3.40
  -1   7  11    0.59    2.87
   1   7 -11   -1.14    1.66
  -1   7  10    5.09    3.61
   1   7 -10    1.89    2.65
   1   7  -9    3.30    2.62
   1  -7  -8    8.77    3.72
   1   7  -8    6.71    2.53
   1  -7  -7    8.68    3.14
  -1   7   7    6.04    2.24
   1   7  -7    5.29    2.65
   1  -7  -6   13.71    4.04
  -1   7   6   14.68    5.32
   1   7  -6   16.75    4.74
   1  -7  -5   26.04    5.49
  -1   7   5   26.16    8.43
   1   7  -5   10.94    7.14
   1  -7  -4    3.66    2.66
  -1   7   4   -1.01    2.05
   1   7  -4    6.04    3.95
   1  -7  -3   21.23    3.61
   1   7  -3    8.93    4.72
   1  -7  -2   -0.86    1.83
  -1   7   2    1.79    1.93
   1   7  -2    4.16    2.20
  -1  -7   1    2.00    2.10
   1  -7  -1    3.12    1.97
  -1   7   1   -0.04    1.47
   1   7  -1   -4.53    2.20
  -1  -7   0    2.74    2.57
   1  -7   0    2.47    2.35
  -1   7   0   -0.15    2.18
   1   7   0    2.92    3.63
  -1   7   0   -0.74    2.35
  -1  -7  -1    4.11    2.24
   1   7   1    1.05    3.53
  -1   7  -1    6.02    3.53
  -1  -7  -2   11.34    4.98
   1   7   2    7.92    4.15
  -1   7  -2    3.71    1.96
  -1  -7  -3    5.41    2.84
   1   7   3    7.87    4.03
  -1   7  -3    3.35    2.66
  -1  -7  -4   51.41    5.46
   1   7   4   46.93   11.02
  -1   7  -4   47.05    8.08
  -1  -7  -5    2.41    2.80
   1   7   5    0.35    1.10
  -1   7  -5    1.33    2.43
  -1  -7  -6    5.25    2.91
   1   7   6    4.54    2.35
  -1   7  -6   -2.93    3.46
  -1  -7  -7    3.33    2.80
   1   7   7    1.87    2.28
  -1   7  -7    1.64    3.16
  -1  -7  -8    0.42    2.64
   1   7   8   -2.93    2.32
  -1   7  -8   -4.34    3.49
  -1  -7  -9   18.15    4.67
   1   7   9   10.44    3.42
  -1   7  -9    9.76    3.24
  -1  -7 -10   11.28    4.34
  -1   7 -10    8.82    4.25
  -2   0  21    3.01    2.70
  -2   0  21    0.05    2.99
  -2   0  20  156.14   28.58
  -2   0  20  190.93  145.00
  -2   0  19    0.95    1.48
  -2   0  19    3.44    2.92
  -2   0  18  325.71  273.13
  -2   0  18  314.95   12.32
   2   0 -18  325.12  272.61
  -2   0  17    0.73    1.14
  -2   0  17   -1.84    2.80
   2   0 -17   -0.69    2.37
  -2   0  16  661.82   92.91
  -2   0  16  635.12   30.20
   2   0 -16  621.20   30.05
  -2   0  15    5.27    2.18
  -2   0  15   -0.37    2.70
   2   0 -15    1.82    1.83
  -2   0  14  215.10   14.54
  -2   0  14  194.80    8.70
   2   0 -14  193.77    7.90
  -2   0  13   -1.06    2.48
  -2   0  13   -1.28    2.43
   2   0 -13    1.83    1.60
  -2   0  12    4.79    2.35
  -2   0  12    4.80    2.48
   2   0 -12    0.87    0.81
  -2   0  11    1.39    1.09
  -2   0  11    0.90    1.98
   2   0 -11    2.91    1.87
  -2   0  10    4.15    2.50
  -2   0  10    9.39    2.93
   2   0 -10    7.65    4.04
  -2   0   9    0.86    1.93
  -2   0   9   -0.27    1.89
   2   0  -9    1.10    1.18
  -2   0   8  422.42    7.56
  -2   0   8  415.24    6.99
   2   0  -8  420.11    7.87
  -2   0   7    0.35    0.55
  -2   0   7   -0.31    1.51
   2   0  -7   -0.49    1.95
  -2   0   6  254.04    4.77
  -2   0   6  244.15    4.53
   2   0  -6  243.38    4.52
  -2   0   5    0.10    0.99
  -2   0   5   -2.05    1.45
   2   0  -5    1.13    1.15
  -2   0   4 4055.11   26.75
  -2   0   4 4129.05   26.99
   2   0  -4 4170.64   28.30
  -2   0   3   -3.63    1.54
  -2   0   3   -0.68    1.08
   2   0  -3   -3.37    1.63
   2   0  -2 2749.63   18.62
  -2   0   2 2703.42   17.83
  -2   0   2 2744.90   17.84
   2   0  -2 2700.03   17.64
  -2   0  -2  662.86    5.12
   2   0   2  678.57    6.40
  -2   0  -3   -0.22    0.67
   2   0   3   -1.20    1.42
  -2   0  -4 2882.19   19.08
   2   0   4 2872.15   20.28
  -2   0  -5    1.13    1.14
   2   0   5   -1.11    1.54
  -2   0  -6  707.73    7.15
   2   0   6  690.96    7.99
   2   0   7    1.92    1.77
   2   0   7    2.39    1.57
  -2   0  -7   -2.16    1.70
   2   0   8  453.05    8.64
   2   0   8  449.03    7.79
  -2   0  -8  461.89    8.68
   2   0   9    1.91    1.47
   2   0   9    0.22    2.27
  -2   0  -9   -0.60    1.96
   2   0  10    3.98    1.41
   2   0  10    7.15    3.63
  -2   0 -10    6.89    1.98
   2   0  11    2.75    1.18
   2   0  11    1.11    2.03
  -2   0 -11   -1.66    1.88
   2   0  12   26.48    5.12
   2   0  12   28.99    3.19
  -2   0 -12   26.16    5.30
   2   0  13   -3.98    1.91
   2   0  13    0.12    2.10
  -2   0 -13    0.96    1.69
   2   0  14   54.19    9.16
   2   0  14   56.36    4.56
  -2   0 -14   51.83    4.62
   2   0  15    2.44    1.61
   2   0  15   -1.93    2.24
  -2   0 -15    5.30    2.21
   2   0  16   16.38    3.70
   2   0  16   16.65    4.16
  -2   0 -16   13.77    4.56
   2   0  17    2.89    2.27
   2   0  17    0.77    3.19
  -2   0 -17    3.52    2.32
   2   0  18   22.05    6.09
   2   0  18   21.21    4.79
  -2   0 -18   23.18    4.90
   2   0  19    2.78    1.29
   2   0  19    4.26    3.19
   2   0  20    4.98    2.43
   2   0  20   11.70    3.97
   2   0  21    0.96    2.80
  -2   2  20    5.08    3.49
  -2   2  20    6.26    2.84
  -2  -2  20    9.65    4.98
   2   2 -20    2.85    2.21
  -2   2  19    7.31    4.35
  -2   2  19    6.49    4.48
  -2  -2  19    7.18    3.71
   2   2 -19    3.21    2.78
  -2   2  18    2.30    2.32
  -2   2  18   -1.32    2.56
  -2  -2  18   -1.06    3.05
   2   2 -18    3.57    1.98
  -2   2  17    2.33    2.38
  -2   2  17   10.46    4.97
  -2  -2  17    2.18    3.19
   2   2 -17    0.99    2.37
  -2   2  16   32.34    5.06
  -2   2  16   34.89    4.02
  -2  -2  16   34.98    4.47
   2   2 -16   30.69   20.81
  -2   2  15    7.86    3.16
  -2  -2  15    5.13    3.99
  -2  -2  15    6.94    2.78
   2   2 -15    5.17    4.48
  -2   2  14  121.67    6.57
  -2  -2  14  121.98    5.08
  -2   2  14  137.54    6.13
  -2  -2  14  130.99    6.76
   2   2 -14  134.72    9.37
  -2   2  13    7.68    3.61
  -2  -2  13   12.95    2.60
  -2   2  13   15.01    2.92
  -2  -2  13   13.14    3.24
   2   2 -13    5.66    5.00
  -2   2  12  120.19   12.59
  -2  -2  12  128.04    6.86
  -2   2  12  131.59    5.90
  -2  -2  12  124.63    5.77
   2   2 -12  133.65    9.04
   2  -2 -12  125.79    3.15
  -2   2  11    1.23    1.89
  -2  -2  11    2.15    2.02
  -2   2  11    4.34    2.66
  -2  -2  11    9.51    3.90
   2   2 -11    9.06    4.39
   2  -2 -11    3.51    1.66
  -2   2  10   79.68   11.97
  -2  -2  10   90.89    3.76
  -2   2  10   92.18    4.94
  -2  -2  10   81.98    4.57
   2   2 -10   96.05    5.43
   2  -2 -10   85.55    2.34
  -2   2   9  109.28    5.06
  -2  -2   9  102.42    3.47
  -2   2   9  108.37    4.26
  -2  -2   9  101.68    4.86
   2   2  -9  105.60   11.36
  -2  -2   8  673.61    7.21
  -2   2   8  705.04    8.93
  -2  -2   8  693.98    9.91
   2   2  -8  665.55   12.48
  -2  -2   7 1057.78    9.46
   2  -2  -7 1075.31   12.36
  -2   2   7 1053.96   10.94
  -2  -2   7 1031.80   12.13
  -2   2   7 1059.75    8.63
   2   2  -7 1052.90   14.68
  -2  -2   6  447.17    5.90
   2  -2  -6  437.24    7.51
  -2   2   6  445.52    7.04
  -2  -2   6  452.05    7.69
   2   2  -6  441.12    8.42
  -2   2   6  451.37    5.27
  -2  -2   5 1706.07   12.79
   2  -2  -5 1704.31   15.05
  -2   2   5 1713.21   14.77
  -2  -2   5 1689.52   15.09
   2   2  -5 1724.22   16.10
  -2   2   5 1716.73   11.21
  -2  -2   4 1107.05    9.09
   2  -2  -4 1097.99   10.96
  -2   2   4 1096.20   11.10
  -2  -2   4 1093.36   10.99
   2   2  -4 1081.70   12.04
  -2  -2   3 2256.13   15.86
   2  -2  -3 2256.33   17.49
  -2  -2   3 2249.14   17.75
   2   2  -3 2269.80   18.33
  -2  -2   2 1295.49   10.21
   2  -2  -2 1304.02   11.26
  -2   2   2 1305.74   10.89
   2   2  -2 1279.55   11.93
  -2  -2   1 1580.59   12.11
   2  -2  -1 1586.08   12.45
   2   2  -1 1572.23   13.30
   2  -2   1  127.86    2.43
   2   2   1  122.64    2.79
  -2   2  -2   42.85    1.34
   2  -2   2   39.97    1.37
  -2  -2  -2   40.30    2.47
   2   2   2   50.00    6.95
   2  -2   2   42.19    2.16
   2   2   2   42.77    2.82
  -2   2  -3    5.53    0.72
   2  -2   3    5.27    0.72
  -2  -2  -3    1.74    1.61
   2   2   3    3.98    2.28
   2  -2   3    7.23    1.69
   2   2   3    5.75    0.96
  -2   2  -4  116.96    1.87
   2  -2   4  114.96    1.83
  -2  -2  -4  110.01    3.51
   2   2   4  116.68    3.84
   2  -2   4  114.75    3.53
  -2   2  -5  195.12    3.03
   2  -2   5  194.13    2.65
  -2  -2  -5  198.29    4.74
   2   2   5  192.21    5.52
   2  -2   5  192.85    4.98
   2  -2   6  214.35    3.07
  -2  -2  -6  208.27    5.38
   2   2   6  227.42    5.26
   2  -2   6  216.61    5.35
   2  -2   7    2.48    0.86
  -2  -2  -7    0.92    2.07
   2   2   7    1.78    1.92
   2  -2   7    0.52    2.37
  -2   2  -7    4.81    3.20
   2  -2   8   15.17    2.75
  -2  -2  -8   19.70    3.28
   2   2   8   19.03    3.07
   2  -2   8   19.48    3.35
  -2   2  -8   15.00    4.99
   2  -2   9    4.86    1.64
  -2  -2  -9    7.32    2.65
   2   2   9   11.08    3.85
   2  -2   9    1.23    1.98
  -2   2  -9    6.04    2.56
  -2  -2  -9    8.17    1.42
   2  -2  10  628.52   13.60
  -2  -2 -10  663.83   14.77
   2   2  10  621.14   14.22
   2  -2  10  645.16   14.74
  -2   2 -10  642.36   21.04
  -2  -2 -10  638.20   11.63
   2  -2  11    1.25    0.73
  -2  -2 -11    1.64    2.74
   2   2  11   -1.71    2.78
   2  -2  11    4.84    3.44
  -2   2 -11    4.59    2.88
  -2  -2 -11    2.91    1.41
   2   2  12   80.88    5.13
   2  -2  12   87.49    5.29
   2   2  12   84.15    4.93
   2  -2  12   86.48    4.67
  -2   2 -12   88.52   17.19
  -2  -2 -12   81.83    2.47
   2   2  13   53.07    3.97
   2  -2  13   53.74    4.58
   2   2  13   54.54    4.57
   2  -2  13   48.47    4.38
  -2   2 -13   48.61   10.89
   2   2  14  148.01    8.32
   2  -2  14  150.61    6.44
   2   2  14  158.69    7.17
   2  -2  14  156.65    8.11
  -2   2 -14  140.42   24.14
   2   2  15   16.24    4.17
   2   2  15   25.28    4.72
   2  -2  15   28.76    5.39
  -2   2 -15   20.86    4.72
   2   2  16    5.23    4.18
   2   2  16    5.72    3.97
   2  -2  16   -2.67    2.93
  -2   2 -16    4.91    3.25
   2   2  17   14.78    4.66
   2   2  17   31.78    5.35
   2  -2  17   29.72    4.98
  -2   2 -17   20.35   17.69
   2   2  18    3.55    2.57
   2   2  18    3.24    2.79
   2  -2  18    2.18    2.93
  -2   2 -18    3.10    2.37
   2   2  19    5.16    3.05
   2   2  19    3.74    2.83
   2  -2  19    3.19    3.12
  -2   2 -19   -0.08    5.36
   2   2  20    4.15    4.16
   2   2  20    0.74    3.40
   2  -2  20   -6.02    3.31
  -2   2 -20   -0.49    3.61
  -2   4  18    6.12    2.97
  -2   4  18    4.89    3.28
  -2  -4  18    4.85    3.74
   2   4 -18    3.97    3.74
  -2   4  17   14.10    5.44
  -2   4  17   22.88    5.31
  -2  -4  17   20.54    6.13
   2   4 -17   16.80    6.62
  -2   4  16    3.69    2.38
  -2   4  16    9.18    4.43
  -2  -4  16   -0.31    3.37
   2   4 -16    4.82    4.65
  -2   4  15    3.70    2.44
  -2   4  15    3.11    2.28
  -2  -4  15    7.68    5.36
   2   4 -15    7.87    5.86
  -2   4  14   11.59    4.97
  -2   4  14   11.81    4.44
  -2  -4  14    2.60    3.11
   2   4 -14   10.57    5.13
  -2   4  13    3.23    3.05
  -2   4  13    4.70    2.93
  -2  -4  13    7.14    4.45
   2   4 -13    5.29    3.69
  -2   4  12   39.99    7.18
  -2   4  12   34.41    3.26
  -2  -4  12   37.27    4.58
   2   4 -12   40.45    7.13
  -2   4  11   97.64    7.04
  -2   4  11   86.68    5.14
  -2  -4  11   96.04    5.41
   2   4 -11   84.67   43.03
   2  -4 -10  125.51    6.46
  -2   4  10  134.90    6.60
  -2  -4  10  134.49    7.37
   2   4 -10  124.59    8.63
  -2  -4   9   76.75   21.62
   2  -4  -9   82.88   23.83
  -2   4   9   84.94   24.15
  -2  -4   9   64.25    4.54
   2   4  -9   77.57   27.80
  -2  -4   8   19.25    2.00
   2  -4  -8   17.57    3.26
  -2   4   8   21.18    4.10
  -2  -4   8   11.47    4.39
   2   4  -8   14.81    4.01
  -2  -4   7  290.63    4.66
   2  -4  -7  294.20    7.31
  -2   4   7  282.76   12.27
  -2  -4   7  280.42    7.37
   2   4  -7  286.62    8.23
  -2  -4   6    0.47    1.00
   2  -4  -6    6.21    2.70
  -2   4   6    2.98    1.59
  -2   4   6    3.48    1.43
   2   4  -6    3.31    1.97
  -2  -4   5   17.78    2.05
   2  -4  -5   19.67    2.82
  -2   4   5   24.48    4.65
  -2   4   5   19.11    3.33
   2   4  -5   26.71    7.42
  -2  -4   4  104.30    3.07
   2  -4  -4  108.78    4.29
  -2   4   4   97.41    4.72
  -2   4   4   98.48    3.05
   2   4  -4  103.27   18.06
  -2  -4   3  392.65    8.84
   2  -4  -3  374.49    9.43
  -2   4   3  388.52    9.94
  -2   4   3  384.07    8.73
   2   4  -3  394.61   10.94
  -2  -4   2   27.12    2.33
   2  -4  -2   22.41    6.19
  -2   4   2   25.25    2.76
   2   4  -2   24.84    4.17
  -2  -4   1  136.90    4.40
   2  -4  -1  130.92   33.42
   2   4  -1  138.45   37.08
  -2  -4   0   29.47    2.89
   2  -4   0   28.49    2.44
   2   4   0   31.19    5.48
  -2  -4  -1   81.63    4.10
   2  -4   1   85.59    3.33
   2   4   1   75.44    5.62
  -2  -4  -2  261.67    7.37
   2  -4   2  267.41    6.45
   2   4   2  244.99    7.51
  -2   4  -2  264.27    8.65
   2   4   2  257.38    6.81
   2  -4   3    5.12    1.65
  -2  -4  -3    8.29    2.84
   2   4   3    2.42    1.39
  -2   4  -3    4.42    2.85
   2   4   3    2.00    0.87
   2  -4   4   25.20    1.77
  -2  -4  -4   25.72    2.98
   2   4   4   28.57    6.78
  -2   4  -4   27.89    4.62
   2   4   4   21.99    6.41
   2  -4   5  124.47    3.47
  -2  -4  -5  136.62    5.73
   2   4   5  120.97    7.60
  -2   4  -5  127.57    6.60
   2   4   5  123.53    5.54
   2  -4   6  425.49    8.82
  -2  -4  -6  430.29   11.70
   2   4   6  424.78   13.68
   2  -4   6  436.32   11.52
  -2   4  -6  436.42   12.39
   2  -4   7   96.16    2.20
  -2  -4  -7   92.13    5.13
   2   4   7   85.26    6.77
   2  -4   7   90.56    5.02
  -2   4  -7   94.15   18.22
  -2  -4  -8    4.44    2.71
   2   4   8   -0.60    2.61
   2  -4   8    0.61    2.00
  -2   4  -8   -0.52    3.20
  -2  -4  -9   34.40    4.31
   2   4   9   28.58    8.38
   2  -4   9   28.19    3.19
  -2   4  -9   32.78    6.99
  -2  -4 -10    1.52    2.48
   2   4  10    7.18    3.85
   2  -4  10    7.17    2.99
  -2   4 -10    1.96    2.92
  -2  -4 -11   43.72    5.53
   2   4  11   35.51    4.11
   2  -4  11   37.75    4.20
  -2   4 -11   44.11    8.42
  -2  -4 -12  127.69    9.24
   2   4  12  123.36    8.13
   2  -4  12  116.95    7.93
  -2   4 -12  112.38   18.71
  -2  -4 -13   21.22    5.11
   2   4  13   26.89    5.14
   2  -4  13   17.37    3.85
   2   4  14  161.84    8.95
   2   4  14  144.26    8.01
   2  -4  14  161.65    8.79
  -2   4 -14  163.17   11.13
   2   4  15    8.06    3.99
   2   4  15    1.36    2.79
   2  -4  15    5.85    3.31
  -2   4 -15    3.71    3.21
   2   4  16   11.45    4.30
   2   4  16    6.85    4.39
   2  -4  16   10.26    5.44
  -2   4 -16    3.05    2.67
   2   4  17   10.89    5.36
   2   4  17   24.98    6.41
   2  -4  17   19.59    5.76
   2   4  18   10.01    5.50
   2   4  18    4.75    3.89
   2  -4  18   10.78    6.37
  -2   4 -18    8.42    4.42
  -2   6  14   -2.62    3.63
   2   6 -14   -2.34    4.58
  -2   6  13   11.57    4.98
   2   6 -13   20.46    7.46
  -2   6  12    7.10    4.11
   2   6 -12    1.34    3.28
  -2   6  11   33.74    8.24
   2   6 -11   25.80    9.79
  -2   6  10   -0.10    2.82
  -2   6  10    4.01    2.55
   2   6 -10   -0.50    4.62
   2  -6  -9   -3.21    2.18
  -2   6   9    1.46    1.86
   2   6  -9    5.26    3.19
   2  -6  -8   21.05    6.22
   2   6  -8   22.51    7.23
   2  -6  -7    5.02    2.75
  -2   6   7    2.52    2.29
   2   6  -7   -4.39    3.80
   2  -6  -6    8.36    3.97
  -2   6   6   11.86    2.96
   2   6  -6    7.92    5.35
   2  -6  -5   86.94    6.37
  -2   6   5   82.02   16.80
   2   6  -5   69.95   15.73
  -2  -6   4   66.83    6.49
   2  -6  -4   78.78    6.58
  -2   6   4   63.85   14.45
   2   6  -4   63.79   14.18
  -2  -6   3   23.41    2.59
   2  -6  -3   29.35    3.30
  -2   6   3   29.19    5.82
   2   6  -3   24.20    6.63
  -2  -6   2  109.24    4.33
   2  -6  -2  118.91    4.95
  -2   6   2  107.90    8.46
  -2   6   2   99.52    9.47
   2   6  -2  100.46   16.79
  -2  -6   1    3.30    2.37
   2  -6  -1    0.92    1.93
  -2   6   1    5.85    3.14
  -2   6   1    1.47    2.05
   2   6  -1    3.17    3.08
  -2  -6   0   44.00   18.61
   2  -6   0   33.42    3.20
  -2   6   0   31.38    6.73
   2   6   0   37.87    7.64
  -2  -6  -1   69.68    4.52
   2  -6   1   63.16    3.99
   2   6   1   61.80    5.09
  -2   6  -1   62.38   11.45
   2   6   1   55.18   10.25
  -2  -6  -2  122.26    6.28
   2  -6   2  107.25    4.06
   2   6   2   97.93    8.36
  -2   6  -2  100.54    9.05
   2   6   2   94.24   10.15
  -2  -6  -3  167.33   10.34
   2   6   3  132.34   12.08
  -2   6  -3  141.05   12.89
  -2  -6  -4   19.31    4.36
   2   6   4   14.03    4.12
  -2   6  -4   10.94    3.95
  -2  -6  -5    4.62    2.62
   2   6   5   -1.18    2.03
  -2   6  -5   -5.38    2.96
  -2  -6  -6    7.24    3.66
   2   6   6    8.73    3.90
  -2   6  -6   14.03    4.63
  -2  -6  -7   17.46    5.08
   2   6   7   14.95    4.98
  -2  -6  -8   10.06    3.79
   2   6   8    6.73    4.12
  -2   6  -8   12.09    5.82
  -2  -6  -9   42.91    4.62
   2   6   9   32.29    7.27
  -2   6  -9   42.43    7.28
  -2  -6 -10    1.41    2.88
   2   6  10   -2.46    2.30
  -2   6 -10   -1.08    4.66
  -2  -6 -11    9.42    5.29
   2   6  11    8.63    4.57
  -2   6 -11    8.54    4.95
  -2  -6 -12    7.00    3.37
   2   6  12    9.44    4.26
  -2   6 -12    3.07    3.75
   2   6  13    0.99    2.38
  -2   6 -13    0.50    2.80
   2   6  14    7.29    5.04
   2   6  14    4.56    3.65
  -2   6 -14   10.40    5.08
   2   8  -4    3.23    2.82
   2   8  -1    5.25    3.74
  -2   8   0   -0.93    2.59
   2   8   0   -5.78    2.50
  -2   8  -1    4.30    3.43
   2   8   1    6.07    2.97
  -2  -8  -2    0.40    2.15
   2   8   2    4.67    3.58
  -2  -8  -3   23.79    6.35
   2   8   3   23.34    8.05
  -2  -8  -4    2.97    3.49
   2   8   4    1.61    2.24
  -2   8  -4    2.37    2.56
  -3   1  21    1.48    2.43
  -3   1  21    2.15    4.15
  -3  -1  21    4.68    4.39
  -3   1  20    7.31    2.69
  -3   1  20   11.62    4.94
  -3  -1  20   10.17    5.34
   3   1 -20    4.10    2.64
  -3   1  19    2.20    2.38
  -3  -1  19   -1.86    2.24
  -3   1  19    9.38    5.54
  -3  -1  19    1.92    2.83
   3   1 -19   -1.96    2.91
  -3   1  18   29.22    5.64
  -3  -1  18   31.60    8.17
  -3   1  18   46.37    5.73
  -3  -1  18   46.14    5.09
   3   1 -18   33.47    8.38
  -3   1  17   -2.30    2.75
  -3  -1  17    0.65    1.46
  -3   1  17   -1.39    2.21
  -3  -1  17    0.55    3.08
   3   1 -17    0.33    1.42
  -3   1  16  214.78   16.68
  -3  -1  16  211.55   11.91
  -3   1  16  202.90   11.57
  -3  -1  16  212.74   12.52
   3   1 -16  212.56   21.03
  -3   1  15   72.42   14.70
  -3  -1  15   76.84    7.56
  -3  -1  15   67.21    4.52
   3   1 -15   68.56   13.85
   3  -1 -15   72.18    4.35
  -3   1  14  283.90   11.11
  -3  -1  14  296.48   15.06
  -3   1  14  297.76   10.92
  -3  -1  14  282.09   10.76
   3   1 -14  296.86   25.60
   3  -1 -14  286.24    9.84
  -3   1  13  420.91   17.87
  -3  -1  13  417.07   13.58
  -3   1  13  422.65   11.76
  -3  -1  13  417.11   12.02
   3   1 -13  443.76   12.75
   3  -1 -13  441.57   11.33
  -3   1  12  458.68   15.69
  -3  -1  12  470.21   11.52
  -3   1  12  441.03   11.88
  -3  -1  12  461.78   12.11
   3   1 -12  433.95   11.95
   3  -1 -12  476.42   11.43
  -3   1  11    2.39    1.05
  -3  -1  11   -0.99    1.93
  -3   1  11   -0.35    2.06
  -3  -1  11    0.15    1.92
   3   1 -11   -0.47    2.07
   3  -1 -11   -0.52    1.45
  -3   1  10   58.01   12.35
  -3  -1  10   69.77    6.40
  -3   1  10   64.16    3.85
  -3  -1  10   58.97    3.89
   3   1 -10   59.24   12.94
   3  -1 -10   54.12    2.84
  -3   1   9    6.57    2.69
  -3  -1   9   10.01    2.47
  -3  -1   9    9.64    3.57
   3   1  -9    2.38    1.22
   3  -1  -9    8.81    2.33
  -3   1   8 1553.39   16.16
  -3  -1   8 1588.57   15.52
  -3   1   8 1571.03   14.22
  -3  -1   8 1532.74   14.96
   3   1  -8 1525.58   18.12
   3  -1  -8 1542.87   12.59
  -3   1   7 1897.03   19.61
  -3  -1   7 1886.57   15.68
  -3   1   7 1888.53   15.65
  -3  -1   7 1871.79   16.24
   3   1  -7 1849.66   17.10
   3  -1  -7 1897.99   14.35
  -3   1   6 3130.83   24.14
  -3  -1   6 3135.09   24.35
  -3   1   6 3148.45   22.60
   3   1  -6 3163.25   25.46
   3  -1  -6 3173.73   21.21
  -3   1   5   35.42    2.44
  -3  -1   5   43.60    1.86
  -3   1   5   41.86    2.10
  -3  -1   5   43.47    2.35
   3   1  -5   37.73   10.24
   3  -1  -5   40.85    1.48
  -3  -1   4 7161.36   44.45
  -3   1   4 7141.35   44.27
  -3   1   3  868.20   13.50
  -3  -1   3  898.57    7.68
  -3   1   3  902.51    7.29
  -3  -1   3  896.28    8.59
   3   1  -3  912.78   10.28
  -3   1   3  902.73    6.91
  -3   1   2 4992.68   32.07
  -3  -1   2 5014.59   31.38
   3   1  -2 5063.14   33.99
  -3   1   1 2847.29   18.83
  -3  -1   1 2869.01   18.76
   3   1  -1 2828.22   20.27
  -3   1   0 1936.51   12.86
  -3  -1   0 1902.48   13.28
  -3   1   0 1917.62   12.52
  -3   1   0 1926.93   12.49
   3  -1   0 1909.57   12.43
   3   1   0 1937.34   13.91
  -3   1  -1  875.78    6.25
  -3  -1  -1  870.97    7.51
  -3   1  -1  876.01    5.86
   3   1   1  877.43    7.91
   3  -1   1  874.96    6.89
  -3  -1  -1  886.39    7.58
   3   1   1  878.91    6.76
  -3  -1  -2 2070.61   15.09
   3   1   2 2072.22   16.57
   3  -1   2 2046.22   14.47
  -3  -1  -2 2058.10   13.07
   3  -1   4   -0.40    0.49
  -3  -1  -4    1.32    1.60
   3  -1   4    0.59    0.64
   3   1   4   -1.83    1.96
   3  -1   4   -0.59    1.60
   3  -1   5 2178.84   14.54
  -3  -1  -5 2142.52   16.75
   3  -1   5 2180.01   14.30
   3   1   5 2172.95   17.34
   3  -1   5 2140.84   17.06
   3  -1   6    9.00    1.96
  -3  -1  -6   10.38    2.30
   3   1   6    8.55    1.97
   3  -1   6    8.22    2.10
  -3  -1  -6   11.62    1.47
   3  -1   7  170.20    5.18
  -3  -1  -7  177.53    4.15
   3   1   7  164.21    4.20
   3  -1   7  171.10    4.36
  -3  -1  -7  178.98    3.34
   3  -1   8 2092.30   17.03
  -3  -1  -8 2080.13   17.79
   3   1   8 2066.91   18.38
   3  -1   8 2070.19   18.88
  -3  -1  -8 2130.52   16.50
   3  -1   9   21.14    5.20
  -3  -1  -9   20.72    2.34
   3   1   9   23.56    3.31
   3  -1   9   24.69    4.03
  -3   1  -9   20.08    2.96
  -3  -1  -9   21.51    4.22
   3  -1  10   12.40    2.96
  -3  -1 -10   12.59    3.08
   3   1  10    6.04    2.70
   3  -1  10    8.06    2.57
  -3   1 -10    9.70    3.49
  -3  -1 -10   12.16    3.63
   3   1  11   12.23    3.15
   3  -1  11   11.65    2.24
   3   1  11   14.17    3.37
   3  -1  11   10.30    2.66
  -3   1 -11    9.02    3.99
  -3  -1 -11   10.52    2.37
   3   1  12    1.56    2.29
   3  -1  12   -0.36    1.66
   3   1  12    2.33    2.29
   3  -1  12    9.14    3.78
  -3   1 -12    1.52    1.55
  -3  -1 -12    6.65    2.78
   3   1  13  128.58   14.95
   3  -1  13  139.59    7.40
   3   1  13  132.92    6.72
   3  -1  13  136.31    6.33
  -3   1 -13  122.55   19.94
  -3  -1 -13  130.32   10.26
   3   1  14    4.65    2.55
   3  -1  14    2.76    1.33
   3   1  14    2.43    3.49
   3  -1  14    2.66    2.53
  -3   1 -14    0.37    1.66
  -3  -1 -14    2.05    1.33
   3   1  15   29.78    7.38
   3  -1  15   29.18    6.59
   3   1  15   26.43    4.13
   3  -1  15   26.58    4.39
  -3   1 -15   28.10    6.36
  -3  -1 -15   30.42    7.83
   3   1  16   42.18    9.20
   3  -1  16   43.47    7.68
   3   1  16   54.74    6.99
   3  -1  16   55.50    6.85
  -3   1 -16   45.22    9.85
   3   1  17   30.70    5.80
   3  -1  17   31.91    7.27
   3   1  17   31.62    4.91
  -3   1 -17   22.29   10.66
   3   1  18   44.17   12.47
   3   1  18   66.72    6.68
   3  -1  18   49.12    5.68
  -3   1 -18   40.04    8.42
   3   1  19   49.21   14.42
   3   1  19   78.04   55.27
   3  -1  19   74.96   13.62
  -3   1 -19   60.29   17.61
   3   1  20    2.80    2.24
   3   1  20    5.16    3.02
   3  -1  20   11.22    4.06
  -3   1 -20    4.79    1.92
   3   1  21    1.23    1.78
   3   1  21    5.34    4.88
   3  -1  21    8.20    4.43
  -3   3  19    5.12    4.85
  -3   3  19    1.70    2.44
  -3  -3  19   -0.36    3.05
   3   3 -19    2.79    3.70
  -3   3  18    3.08    2.14
  -3   3  18    2.48    2.94
  -3  -3  18   11.31    3.85
   3   3 -18    4.59    2.50
  -3   3  17    4.25    2.51
  -3   3  17    2.85    2.41
  -3  -3  17    0.68    2.64
   3   3 -17    2.27    3.25
  -3   3  16    3.03    3.24
  -3   3  16    1.41    2.42
  -3  -3  16   10.26    4.58
   3   3 -16    3.72    3.10
  -3   3  15    2.28    2.33
  -3   3  15    4.12    3.78
  -3  -3  15    1.68    3.06
   3   3 -15   -0.32    3.72
  -3   3  14  216.32   22.47
  -3   3  14  199.55   11.19
  -3  -3  14  206.84   12.47
   3   3 -14  198.94   13.40
  -3   3  13  304.18   19.03
  -3  -3  13  329.43    7.21
  -3   3  13  330.21    8.93
  -3  -3  13  342.40   10.16
   3   3 -13  335.47   17.32
  -3   3  12   13.03    4.80
  -3  -3  12    9.87    3.24
  -3   3  12   15.00    2.55
  -3  -3  12    5.58    3.06
   3   3 -12    9.41    5.08
  -3   3  11    1.84    2.24
  -3  -3  11    0.18    1.24
  -3   3  11    4.61    2.99
  -3  -3  11   12.04    5.11
   3   3 -11    7.46    4.20
  -3   3  10  200.74    8.04
  -3  -3  10  177.05    4.24
  -3   3  10  183.69    5.59
  -3  -3  10  180.91    6.32
   3   3 -10  177.44    9.78
  -3   3   9   19.39    4.58
  -3  -3   9   12.38    3.57
  -3   3   9   15.06    2.70
  -3  -3   9   12.09    4.24
   3   3  -9   11.19    4.34
  -3  -3   8  102.38    3.30
  -3   3   8   92.91    4.07
   3   3  -8   93.34   17.87
  -3  -3   7   84.35    2.85
   3  -3  -7   85.61    3.86
  -3   3   7   83.56    3.70
  -3  -3   7   81.40    4.15
   3   3  -7   90.81   17.28
  -3   3   7   77.81    2.09
  -3  -3   6  307.60    4.66
   3  -3  -6  316.20    6.74
  -3   3   6  315.64    6.37
  -3  -3   6  305.10    6.68
   3   3  -6  318.99   11.13
  -3  -3   5  558.91    6.54
   3  -3  -5  571.48    8.68
  -3   3   5  578.47    7.59
   3   3  -5  551.57   10.61
  -3  -3   4  514.72    6.42
   3  -3  -4  532.84    7.87
  -3   3   4  542.74    7.76
   3   3  -4  526.87    9.88
  -3  -3   3    2.82    1.54
   3  -3  -3   -0.69    1.50
  -3   3   3    2.48    1.06
   3   3  -3    1.16    1.18
  -3  -3   2  539.91    6.73
   3  -3  -2  549.57    7.28
  -3   3   2  532.34    6.99
   3   3  -2  555.98    8.65
  -3  -3   1  582.24    7.28
   3  -3  -1  585.79    7.15
  -3  -3   0   58.67    3.24
   3  -3   0   61.03    2.47
   3   3   0   59.40    3.30
  -3  -3  -1  525.14    7.14
   3  -3   1  519.73    5.94
   3   3   1  528.79    7.32
  -3  -3  -2  302.07    6.17
   3  -3   2  309.62    4.57
   3   3   2  309.90    8.81
   3   3   2  313.09    5.38
  -3  -3  -3  103.14    3.62
   3  -3   3  104.56    2.51
   3   3   3  104.25    3.81
   3  -3   3  100.32    3.62
   3   3   3  107.61    2.93
   3  -3   4  896.01    7.21
  -3  -3  -4  880.35   10.92
   3   3   4  888.88   11.49
   3  -3   4  886.63   10.48
   3   3   4  890.30    7.22
  -3   3  -5   85.86    2.07
   3  -3   5   87.87    1.70
  -3  -3  -5   81.82    4.35
   3   3   5   89.28   10.11
   3  -3   5   85.11    3.71
  -3   3  -6  140.57    2.33
  -3  -3  -6  154.15    5.17
   3   3   6  138.37    4.82
   3  -3   6  139.13    4.49
  -3   3  -7   -0.19    0.28
   3  -3   7    1.84    0.60
  -3  -3  -7    2.97    2.11
   3   3   7    1.06    1.71
   3  -3   7    1.78    1.68
  -3   3  -7    4.20    3.06
   3  -3   8    7.78    0.91
  -3  -3  -8    7.99    2.85
   3  -3   8    5.29    0.63
   3   3   8    9.09    3.57
   3  -3   8    2.43    1.91
  -3   3  -8    4.44    3.19
  -3  -3  -9   37.41    3.58
   3   3   9   36.15    3.94
   3  -3   9   38.57    3.97
  -3   3  -9   27.66    4.54
   3  -3  10    0.40    0.63
  -3  -3 -10    1.08    1.89
   3   3  10   -0.52    2.83
   3  -3  10   -1.33    2.32
  -3   3 -10   -3.66    3.69
  -3  -3 -11    0.90    2.14
   3   3  11    1.91    2.69
   3  -3  11    4.57    4.15
  -3   3 -11    3.78    2.44
  -3  -3 -12   14.00    3.63
   3   3  12    4.75    2.79
   3  -3  12    5.18    2.82
  -3   3 -12    0.97    3.79
  -3  -3 -13   24.32    3.56
   3  -3  13   26.35    3.65
  -3   3 -13   26.53    5.32
   3   3  14   29.45    5.62
   3   3  14   16.43    3.61
   3  -3  14   25.02    4.39
  -3   3 -14   22.40    4.13
   3   3  15    7.53    4.49
   3   3  15    6.13    3.25
   3  -3  15    4.90    3.40
  -3   3 -15    0.77    2.33
   3   3  16    6.72    3.10
   3  -3  16    8.50    4.01
   3   3  17   18.81    5.32
   3   3  17   21.08    5.77
   3  -3  17   25.51    6.71
  -3   3 -17   23.43    5.16
   3   3  18    3.99    3.42
   3   3  18    8.65    4.75
   3  -3  18   17.78    4.79
  -3   3 -18    7.83    4.40
   3   3  19   12.39    4.62
   3   3  19   20.09    5.25
   3  -3  19   22.55    5.18
  -3   3 -19   12.68    4.29
  -3   5  16    2.79    2.96
  -3  -5  16   13.45    5.25
   3   5 -16    7.68    3.74
  -3   5  15   35.37    9.43
  -3  -5  15   53.88   10.08
   3   5 -15   43.15    9.62
  -3   5  14   29.18    6.41
  -3  -5  14   29.64    6.46
   3   5 -14    8.96    9.14
  -3   5  13    4.75    2.96
  -3   5  13   -0.42    1.78
  -3  -5  13    3.47    3.01
   3   5 -13    0.54    2.75
  -3   5  12    4.93    3.34
  -3   5  12    3.60    2.19
  -3  -5  12    8.81    4.12
   3   5 -12    6.65    4.01
  -3   5  11    4.62    3.47
  -3   5  11    0.51    2.01
   3   5 -11    4.31    2.85
  -3   5  10  226.06   12.98
   3   5 -10  228.11   13.34
  -3   5   9   23.51    5.34
   3   5  -9   26.42    6.41
   3  -5  -8    4.29    2.51
  -3   5   8    3.17    1.89
   3   5  -8    9.71    4.01
  -3  -5   7   -0.06    1.04
   3  -5  -7    0.06    2.07
  -3   5   7    0.58    0.91
   3   5  -7   -1.51    3.55
  -3  -5   6   78.75    3.21
   3  -5  -6   92.31    5.77
  -3   5   6   83.53   10.53
   3   5  -6   82.43    6.21
  -3  -5   5  400.42   12.52
   3  -5  -5  408.00   13.73
  -3   5   5  384.32   13.31
  -3   5   5  371.72   12.91
   3   5  -5  379.65   14.03
  -3  -5   4  154.89    5.44
   3  -5  -4  164.74    6.77
  -3   5   4  155.67    6.36
  -3   5   4  148.79    7.54
   3   5  -4  150.91   12.31
  -3  -5   3   71.91    3.60
   3  -5  -3   72.81    4.36
  -3   5   3   70.15    6.78
  -3   5   3   62.24    9.36
   3   5  -3   71.66   15.09
  -3  -5   2   50.09    3.17
   3  -5  -2   50.46    3.61
  -3   5   2   48.66   11.26
  -3   5   2   49.05    4.16
   3   5  -2   54.19    7.03
  -3  -5   1   43.79    3.43
   3  -5  -1   40.12    3.34
  -3   5   1   40.29    3.63
   3   5  -1   39.01    4.24
  -3  -5   0    1.10    1.82
   3  -5   0    0.59    1.38
  -3   5   0    3.97    2.30
   3   5   0    1.24    1.32
  -3  -5  -1    0.65    1.92
   3  -5   1    5.44    2.30
  -3   5  -1    8.33    4.45
   3   5   1    2.42    1.52
  -3  -5  -2   37.14    3.63
   3  -5   2   33.93    2.43
   3   5   2   35.55    8.17
  -3   5  -2   43.37    5.31
   3   5   2   27.27    5.99
  -3  -5  -3   24.60    3.58
   3  -5   3   24.83    2.16
   3   5   3   29.24    6.96
  -3   5  -3   26.62    5.35
   3   5   3   18.08    3.43
  -3  -5  -4  172.90    6.72
   3  -5   4  160.36    4.75
   3   5   4  158.31    8.50
  -3   5  -4  176.42    8.91
   3   5   4  168.31    5.86
  -3  -5  -5  355.91   12.38
   3   5   5  349.41   12.48
  -3   5  -5  349.18   14.05
  -3  -5  -6  100.30    6.04
   3   5   6  102.59   12.32
  -3   5  -6  110.73   17.80
  -3  -5  -7   38.60    3.72
   3   5   7   30.87    7.17
  -3   5  -7   37.17    6.82
  -3  -5  -8    2.53    2.60
   3   5   8    1.59    1.45
   3  -5   8    8.49    4.34
  -3   5  -8   -0.82    3.25
  -3  -5  -9    5.85    2.46
   3   5   9    7.61    2.05
   3  -5   9    6.10    3.67
  -3   5  -9    9.79    4.06
  -3  -5 -10    8.86    6.71
   3   5  10   -0.28    2.30
   3  -5  10   -0.90    2.60
  -3   5 -10   12.30    4.50
  -3  -5 -11   37.87    4.86
   3   5  11   29.33    5.48
   3  -5  11   27.67    4.70
  -3   5 -11   29.73    7.08
  -3  -5 -12    5.96    3.33
   3   5  12    4.85    3.10
   3  -5  12    1.01    2.70
  -3   5 -12   14.92    7.60
  -3  -5 -13    6.35    4.04
   3   5  13   -2.01    2.41
   3  -5  13    5.99    3.43
  -3   5 -13    6.28    4.02
   3   5  14   10.92    5.86
   3  -5  14   -3.90    2.82
  -3   5 -14    8.09    4.95
   3   5  15   13.92    5.75
   3   5  15    7.05    2.73
   3  -5  15   18.94    5.39
  -3   5 -15    7.26    3.93
   3   5  16    4.17    2.78
   3   5  16    6.37    2.65
   3  -5  16    8.72    4.65
  -3   5 -16   -3.51    4.47
  -3   7  10    1.51    3.56
   3   7 -10    1.23    2.59
  -3   7   9    6.90    3.51
   3   7  -9    3.12    3.55
  -3   7   8    3.58    2.94
   3   7  -8    1.14    2.42
   3   7  -7    4.06    2.99
   3  -7  -6   10.29    4.84
   3   7  -6    6.91    5.09
   3  -7  -5    3.23    3.23
  -3   7   5   -0.72    2.15
   3   7  -5   -5.06    3.44
   3  -7  -4    7.42    4.54
  -3   7   4    4.80    2.70
   3   7  -4    2.50    1.98
   3  -7  -3    0.05    1.95
  -3   7   3    5.61    2.67
   3   7  -3    3.16    1.57
   3  -7  -2    0.87    2.02
  -3   7   2    1.59    1.84
   3   7  -2    2.87    1.59
  -3  -7   1   26.53    3.70
   3  -7  -1   26.04    3.66
  -3   7   1   25.16    6.18
   3   7  -1   19.53    4.79
  -3  -7   0    2.83    2.14
   3   7   0    3.89    3.24
  -3   7   0    0.54    1.22
  -3  -7  -1   12.22    5.08
   3   7   1   -1.54    2.71
  -3   7  -1    3.83    2.02
  -3  -7  -2   19.15    3.88
   3   7   2   12.95    4.91
  -3   7  -2    9.27    3.71
  -3  -7  -3   19.59    3.48
   3   7   3    7.88    4.67
  -3   7  -3    3.29    3.46
  -3  -7  -4    3.60    2.74
   3   7   4    2.43    2.60
  -3   7  -4   -0.12    3.26
  -3  -7  -5   75.53   13.13
   3   7   5   70.59   17.43
  -3   7  -5   76.92   18.54
  -3  -7  -6    5.73    3.30
   3   7   6    5.11    2.94
  -3   7  -6    2.64    1.92
  -3  -7  -7    4.90    3.14
   3   7   7    3.38    1.77
  -3   7  -7    6.07    4.39
  -3  -7  -8    3.97    2.98
   3   7   8    2.79    2.33
  -3   7  -8    3.80    2.39
  -3  -7  -9    6.65    3.79
   3   7   9    3.10    2.66
  -3   7  -9    8.65    3.99
  -3  -7 -10    8.14    4.67
   3   7  10    6.99    3.23
  -3   7 -10   -3.81    3.72
  -4   0  21   -2.07    2.70
  -4   0  21    1.66    3.56
  -4   0  20    1.65    1.83
  -4   0  20    9.80    8.43
  -4   0  19    0.55    1.86
  -4   0  19    1.46    2.59
  -4   0  18  183.14   13.67
  -4   0  18  200.65    9.64
   4   0 -18  174.73   11.48
  -4   0  17    5.85    3.07
  -4   0  17   -1.54    2.24
   4   0 -17    2.11    1.22
  -4   0  16   42.26   11.44
  -4   0  16   38.68    5.93
   4   0 -16   44.18    8.42
  -4   0  15   -1.10    2.57
  -4   0  15   -2.02    2.74
   4   0 -15   -0.05    1.28
  -4   0  14 1703.77   18.71
  -4   0  14 1677.54   47.02
   4   0 -14 1692.60   18.58
  -4   0  13   -0.81    2.71
  -4   0  13   -1.79    2.55
   4   0 -13    1.56    1.77
  -4   0  12  602.84   15.59
  -4   0  12  579.43   13.89
   4   0 -12  599.74   16.29
  -4   0  11    2.69    1.89
  -4   0  11   -4.08    1.87
   4   0 -11    0.05    1.00
  -4   0  10   28.25    2.97
   4   0 -10   21.74    5.34
  -4   0   9    1.64    1.14
  -4   0   9    1.47    1.73
   4   0  -9    1.73    1.23
  -4   0   8    2.14    1.55
  -4   0   8    1.89    1.36
   4   0  -8    0.97    1.37
  -4   0   7   -2.25    1.74
  -4   0   7    2.01    1.45
   4   0  -7    1.18    1.48
  -4   0   6  806.50    8.75
  -4   0   6  795.79    8.34
   4   0  -6  806.23    9.44
  -4   0   5   -4.36    1.98
  -4   0   5    1.66    1.48
   4   0  -5   -1.57    2.30
  -4   0   4    6.73    2.75
  -4   0   4    4.88    1.70
   4   0  -4    7.10    3.25
  -4   0   3    0.97    1.01
  -4   0   3    1.55    0.88
   4   0  -3    0.87    1.96
  -4   0   2 3394.58   22.05
  -4   0   2 3353.18   20.94
   4   0  -2 3355.23   21.81
   4   0  -1    2.98    1.19
  -4   0   1    5.30    2.56
   4   0  -1    2.62    1.77
  -4   0   0  168.69    2.74
  -4   0   0  177.26    2.19
  -4   0  -1   29.96    1.79
   4   0   1   31.55    3.76
   4   0   2 7937.15   48.88
  -4   0  -3    2.65    1.13
   4   0   3    1.54    1.51
  -4   0  -4  241.93    3.48
   4   0   4  230.08    4.04
  -4   0  -5    2.60    1.20
   4   0   5    2.78    1.74
  -4   0  -6    9.71    1.59
   4   0   6    3.69    1.89
  -4   0  -7    3.66    1.92
   4   0   7    0.78    1.71
  -4   0  -8  103.23    3.16
   4   0   8  104.92    4.18
   4   0   9   -1.22    1.28
   4   0   9   -0.86    2.42
  -4   0  -9    2.07    1.84
   4   0  10 2177.75   21.88
   4   0  10 2207.57   19.64
  -4   0 -10 2208.51   19.57
   4   0  11    3.28    1.45
   4   0  11   -0.56    2.03
  -4   0 -11   -0.46    1.82
   4   0  12  223.48    7.27
   4   0  12  224.31    7.76
  -4   0 -12  225.22    7.56
   4   0  13   -0.50    1.93
   4   0  13   -1.86    2.12
  -4   0 -13    1.75    2.10
   4   0  14   29.08    8.93
   4   0  14   33.80    3.81
  -4   0 -14   32.34    6.25
   4   0  15    0.59    1.64
   4   0  15    3.88    2.46
  -4   0 -15    0.91    1.55
   4   0  16  239.49   13.19
   4   0  16  265.21   14.40
  -4   0 -16  254.28   13.72
   4   0  17    0.37    1.46
   4   0  17    1.71    3.19
  -4   0 -17   -0.58    2.34
   4   0  18   50.81   11.15
   4   0  18   77.41    7.18
   4   0  19    2.44    1.75
   4   0  19   -5.31    2.92
   4   0  20  154.97   24.32
   4   0  21    6.87    4.94
  -4   2  20   22.63    6.73
  -4   2  20   42.09    7.01
  -4  -2  20   43.04    7.58
   4   2 -20   28.68    7.37
  -4   2  19    6.33    4.49
  -4   2  19    4.52    2.83
  -4  -2  19   11.98    4.82
   4   2 -19    8.28    3.85
  -4   2  18    7.58    3.60
  -4   2  18    1.73    2.94
  -4  -2  18    0.95    3.19
   4   2 -18    1.41    2.67
  -4   2  17    9.18    4.07
  -4   2  17   11.30    4.59
  -4  -2  17   12.32    5.25
   4   2 -17    7.70    2.67
  -4   2  16   14.44    3.26
  -4  -2  16   11.67    3.86
  -4  -2  16   18.20    4.57
   4   2 -16   13.51    4.27
  -4   2  15   72.14   18.75
  -4  -2  15   84.50    6.87
  -4   2  15   90.87    4.98
  -4  -2  15   84.56    5.75
   4   2 -15   89.69   14.00
  -4   2  14   86.50   10.21
  -4  -2  14   91.45    7.06
  -4   2  14   92.77    5.53
  -4  -2  14   92.20    5.20
   4   2 -14   96.54    7.54
  -4   2  13    3.35    1.59
  -4  -2  13    2.87    1.64
  -4   2  13    4.70    2.82
  -4  -2  13    1.59    3.19
   4   2 -13    4.79    3.05
   4  -2 -13    5.31    2.06
  -4   2  12  150.09   24.46
  -4  -2  12  150.75    4.74
  -4   2  12  161.43    5.98
   4   2 -12  134.79   23.91
   4  -2 -12  148.52    3.51
  -4   2  11    2.65    2.27
  -4  -2  11    0.06    1.27
  -4   2  11    0.69    1.87
  -4  -2  11    2.66    2.02
   4   2 -11    5.23    3.56
   4  -2 -11    1.71    1.24
  -4   2  10  418.39   13.26
  -4  -2  10  418.97    9.70
  -4   2  10  446.99   10.67
  -4  -2  10  428.76   10.94
   4   2 -10  410.93   14.56
   4  -2 -10  417.83    8.52
  -4   2   9   64.37    7.67
  -4  -2   9   63.25    3.17
  -4   2   9   67.14    3.43
  -4  -2   9   63.79    3.88
   4   2  -9   63.17   14.27
  -4   2   8  150.13    5.86
  -4  -2   8  146.42    4.12
  -4   2   8  144.92    4.07
  -4  -2   8  145.53    5.21
   4   2  -8  161.36   15.51
  -4   2   7  353.71    8.01
  -4  -2   7  347.23    5.86
  -4   2   7  349.93    6.14
  -4  -2   7  355.30    7.41
   4   2  -7  342.67    8.20
  -4   2   6  647.27    9.38
  -4  -2   6  670.92    7.37
  -4   2   6  662.05    7.86
  -4  -2   6  661.10    8.86
   4   2  -6  652.48    9.48
  -4   2   5  346.80    6.62
  -4  -2   5  348.72    5.44
  -4   2   5  341.92    5.49
  -4  -2   5  342.04    6.23
   4   2  -5  345.26   11.70
  -4  -2   4 1548.94   12.39
   4  -2  -4 1554.89   14.09
  -4   2   4 1564.13   15.02
  -4  -2   4 1538.78   13.91
   4   2  -4 1566.10   15.51
  -4  -2   3  268.48    4.36
   4  -2  -3  263.11    4.81
  -4   2   3  268.71    3.97
   4   2  -3  262.70    5.46
  -4  -2   2   68.48    2.39
   4  -2  -2   68.85    2.75
  -4   2   2   65.63    1.89
   4   2  -2   71.18    4.68
  -4  -2   1 3919.94   26.48
   4  -2  -1 3928.78   26.13
   4   2  -1 3988.55   28.68
  -4  -2   0  485.99    6.08
   4  -2   0  493.66    5.31
   4   2   0  492.18    7.83
  -4  -2  -1    3.93    1.71
   4  -2   1    5.41    1.02
   4  -2   1    5.73    1.20
   4   2   1    4.06    1.68
  -4   2  -2  936.06    6.87
  -4  -2  -2  910.02    9.30
   4  -2   2  928.19    6.80
   4   2   2  924.12   10.06
   4  -2   2  922.23    8.75
   4   2   2  915.78    8.02
  -4   2  -3   51.42    0.96
  -4  -2  -3   48.41    2.75
   4  -2   3   50.76    0.96
   4   2   3   52.66    5.12
   4  -2   3   50.12    2.29
  -4  -2  -3   49.66    1.91
   4   2   3   46.96    1.36
  -4  -2  -4   48.62    2.78
   4   2   4   49.32    5.43
   4  -2   4   52.09    2.64
  -4  -2  -5  247.73    5.21
   4   2   5  262.82    5.85
   4  -2   5  238.37    5.12
   4  -2   6   64.32    1.18
   4  -2   6   65.73    1.13
  -4  -2  -6   69.45    4.02
   4   2   6   69.21    4.26
   4  -2   6   69.28    3.46
   4  -2   7  317.36    3.78
   4  -2   7  322.50    3.72
  -4  -2  -7  317.48    6.82
   4   2   7  317.11    7.31
   4  -2   7  315.41    7.14
   4  -2   8    3.48    1.33
  -4  -2  -8    3.08    3.12
   4   2   8    5.58    2.84
   4  -2   8    3.98    2.34
   4  -2   9  483.25   10.26
  -4  -2  -9  472.00   11.24
   4   2   9  471.36   11.70
   4  -2   9  479.42   11.51
  -4   2  -9  474.47   11.88
  -4  -2  -9  492.61    9.44
   4  -2  10  429.64    9.73
  -4  -2 -10  428.27   10.83
   4   2  10  439.43   11.81
   4  -2  10  418.98   11.07
  -4   2 -10  427.78   11.57
  -4  -2 -10  418.53    8.77
   4  -2  11   -0.69    1.08
  -4  -2 -11   -0.68    1.83
   4   2  11    1.70    2.53
   4  -2  11    3.06    2.61
  -4   2 -11    1.97    1.98
  -4  -2 -11   -0.12    0.65
   4  -2  12  617.54   15.37
  -4  -2 -12  657.09   16.55
   4   2  12  632.28   16.29
   4  -2  12  639.89   16.51
  -4   2 -12  629.79   17.42
   4  -2  13   58.59    6.68
  -4  -2 -13   55.04    3.94
   4   2  13   57.12    4.89
   4  -2  13   57.32    4.43
  -4   2 -13   51.74   11.19
   4   2  14   53.27    5.77
   4   2  14   47.74    4.17
   4  -2  14   50.88    5.31
  -4   2 -14   54.85   11.77
   4   2  15   44.47   10.89
   4   2  15   46.85    6.65
   4  -2  15   52.95    7.05
  -4   2 -15   46.55   13.57
   4   2  16    8.13    4.48
   4   2  16    6.92    4.48
   4  -2  16    7.73    4.47
  -4   2 -16    6.68    3.33
   4   2  17    3.97    3.16
   4   2  17    0.44    2.52
   4  -2  17    6.87    4.85
  -4   2 -17    0.92    1.78
   4   2  18   28.16   16.38
   4   2  18   76.52   13.58
   4  -2  18   80.70   14.21
  -4   2 -18   62.56   16.47
   4   2  19    3.53    1.63
   4   2  19    4.36    3.06
   4  -2  19   -3.26    2.78
  -4   2 -19    2.97    2.61
   4   2  20   17.73    5.38
   4   2  20   32.24    6.22
   4  -2  20   37.50    7.70
  -4   2 -20   15.74    6.87
  -4   4  18    5.18    3.10
  -4  -4  18    2.69    3.39
   4   4 -18    6.09    3.51
  -4   4  17    3.66    2.56
  -4   4  17    9.48    3.12
  -4  -4  17    6.65    2.96
   4   4 -17    5.11    3.89
  -4   4  16    2.88    1.89
  -4   4  16    2.79    2.33
  -4  -4  16   -2.47    2.88
   4   4 -16    4.34    3.58
  -4   4  15   10.87    5.26
  -4   4  15    1.32    2.12
  -4  -4  15   -1.69    3.42
   4   4 -15   -8.79    4.17
  -4   4  14   -0.37    3.62
  -4   4  14    2.79    2.24
  -4  -4  14   -0.88    3.31
   4   4 -14    4.40    3.48
  -4   4  13    6.58    4.22
  -4   4  13   14.86    3.98
   4   4 -13   15.33    5.03
  -4   4  12   55.22   10.37
  -4   4  12   49.71    5.93
  -4  -4  12   49.26    5.99
   4   4 -12   53.09    8.06
  -4   4  11  101.59   23.77
  -4   4  11  113.07    5.49
  -4  -4  11  129.68    6.81
   4   4 -11   97.11   22.70
  -4   4  10  108.78    7.45
  -4  -4  10  101.88    4.43
  -4   4  10   97.57    5.20
  -4  -4  10   91.43    5.90
   4   4 -10   86.83   15.98
  -4   4   9   81.10   23.42
  -4  -4   9   74.82   21.18
  -4   4   9   73.67    4.43
  -4  -4   9   69.21    5.34
   4   4  -9   71.12   14.81
  -4  -4   8    2.20    1.22
  -4   4   8    0.84    1.13
  -4  -4   8    2.96    3.49
   4   4  -8    0.68    1.92
  -4  -4   7    2.29    1.61
   4  -4  -7    1.50    2.29
  -4   4   7    1.47    1.45
   4   4  -7   -0.45    3.20
  -4  -4   6  371.12    8.75
   4  -4  -6  397.66   10.79
  -4   4   6  378.62   10.20
   4   4  -6  396.65   18.19
  -4  -4   5    4.58    2.33
   4  -4  -5    2.84    2.12
  -4   4   5    2.05    1.23
   4   4  -5   21.82    9.04
  -4  -4   4  101.31    3.71
   4  -4  -4  107.13    4.47
  -4   4   4  103.10    3.75
   4   4  -4  108.32    8.38
  -4  -4   3   63.47    2.88
   4  -4  -3   61.01    3.65
  -4   4   3   63.54    7.08
   4   4  -3   64.54   12.15
  -4  -4   2  238.08    6.68
   4  -4  -2  233.28    6.48
  -4   4   2  242.78    6.94
   4   4  -2  249.52   15.64
  -4  -4   1  263.83    6.96
   4  -4  -1  273.03    7.12
   4   4  -1  267.84   12.85
  -4  -4   0  488.37   10.99
   4  -4   0  487.53   10.52
   4   4   0  510.32   12.77
   4  -4   1    0.83    1.20
   4   4   1    0.24    1.00
  -4  -4  -2  362.72    9.14
   4  -4   2  368.48    7.99
   4   4   2  363.01   10.49
   4   4   2  368.88   10.70
  -4  -4  -3  222.30    6.76
   4  -4   3  218.96    5.17
   4   4   3  230.53   11.30
   4   4   3  219.27    5.84
  -4  -4  -4    3.53    1.77
   4  -4   4    1.02    0.69
   4   4   4    3.83    2.25
   4   4   4    1.16    0.76
  -4  -4  -5    8.34    3.37
   4  -4   5   11.31    3.05
   4   4   5   10.11    4.36
   4  -4   5    9.38    3.40
   4   4   5    9.91    2.85
  -4  -4  -6    6.50    2.98
   4  -4   6    1.36    0.70
   4   4   6    2.43    2.28
   4  -4   6    2.55    2.19
  -4  -4  -7   69.93    4.30
   4   4   7   73.82   15.88
   4  -4   7   72.72    4.44
  -4   4  -7   69.48    5.44
  -4  -4  -8  221.14    7.99
   4   4   8  222.71    8.34
   4  -4   8  230.56    7.83
  -4   4  -8  237.27    9.61
  -4  -4  -9   68.56    5.08
   4   4   9   58.50   13.62
   4  -4   9   64.30    4.27
  -4   4  -9   64.07    5.55
  -4  -4 -10   74.77    5.26
   4   4  10   63.47    4.94
   4  -4  10   71.28    4.45
  -4   4 -10   69.22   15.00
  -4  -4 -11    3.11    3.02
   4   4  11    1.79    2.52
   4  -4  11    1.95    2.53
  -4   4 -11    2.69    2.70
  -4  -4 -12  347.40   17.74
   4   4  12  330.79   16.74
   4  -4  12  328.73   16.97
  -4   4 -12  340.08   20.71
  -4  -4 -13   92.25    7.38
   4   4  13   98.99    7.42
   4  -4  13   85.91    7.18
  -4   4 -13   75.97   15.37
  -4  -4 -14    0.18    2.37
   4   4  14    6.05    3.30
   4  -4  14    3.37    4.02
  -4   4 -14   -0.83    3.62
   4   4  15    3.47    3.25
   4   4  15    5.29    3.17
   4  -4  15    1.32    2.78
  -4   4 -15    2.56    2.41
   4   4  16    2.99    3.57
   4   4  16    2.38    3.17
   4  -4  16   11.48    5.18
  -4   4 -16   -0.22    3.94
   4   4  17    6.00    4.39
   4   4  17    2.20    3.52
   4  -4  17    1.75    3.14
  -4   4 -17    4.76    4.81
   4   4  18   14.70    5.96
   4   4  18   16.19    5.04
   4  -4  18   16.88    5.85
  -4   4 -18   13.99    6.36
  -4   6  14    9.96    5.54
   4   6 -14    6.02    4.39
  -4   6  13    2.57    2.25
   4   6 -13    0.63    4.68
  -4   6  12   -1.11    3.81
   4   6 -12    1.70    3.20
  -4   6  11    1.16    1.47
   4   6 -11    9.50    4.84
  -4   6  10    0.20    3.01
   4   6 -10    4.52    3.48
  -4   6   9    6.57    3.12
   4   6  -9    7.09    3.51
  -4   6   8   20.73    6.49
  -4   6   8   21.42    7.47
   4   6  -8   16.78    6.17
  -4   6   7    2.82    1.80
   4   6  -7    7.14    5.48
   4  -6  -6   36.21    4.72
  -4   6   6   23.29    6.81
   4   6  -6   30.24   19.95
  -4  -6   5    1.78    1.42
   4  -6  -5    2.67    2.35
   4   6  -5   -2.12    2.74
  -4  -6   4   21.58    3.46
   4  -6  -4   14.55    4.62
   4   6  -4   21.33    3.74
  -4  -6   3   24.98    3.80
   4  -6  -3   23.74    3.84
   4   6  -3   28.45    6.02
  -4  -6   2    2.82    2.67
   4  -6  -2    0.35    1.75
  -4   6   2    2.01    2.15
  -4   6   2   -0.73    1.63
   4   6  -2    0.20    1.66
  -4  -6   1  285.23    7.13
   4  -6  -1  291.73    6.86
  -4   6   1  276.79    7.87
  -4   6   1  275.67    8.45
   4   6  -1  278.11   20.54
  -4  -6   0   14.23    3.53
   4  -6   0    7.08    2.20
  -4   6   0    5.95    2.51
   4   6   0    8.11    3.20
  -4  -6  -1   -0.31    1.91
   4  -6   1   -1.50    1.19
   4   6   1   -3.84    2.62
  -4   6  -1    0.95    1.71
   4   6   1    0.84    1.38
  -4  -6  -2    2.59    2.43
   4  -6   2   -0.27    1.20
   4   6   2    1.09    1.50
  -4   6  -2   -0.50    2.27
   4   6   2    2.06    1.57
  -4  -6  -3   33.72    4.89
   4   6   3   29.72    7.53
  -4   6  -3   33.36    7.76
  -4  -6  -4   55.82    7.17
   4   6   4   49.55   12.39
  -4   6  -4   49.57   12.75
  -4  -6  -5   30.91   20.36
   4   6   5   31.48    7.86
  -4   6  -5   27.35    7.09
  -4  -6  -6   13.21    3.52
   4   6   6   15.63    3.63
  -4   6  -6   11.88    3.07
  -4  -6  -7    1.87    2.56
   4   6   7    2.30    2.24
  -4   6  -7    1.16    3.01
  -4  -6  -8   13.26    4.40
   4   6   8    6.60    3.75
  -4   6  -8    4.65    4.45
  -4  -6  -9    2.37    2.99
   4   6   9    2.20    2.65
  -4   6  -9    0.05    2.35
  -4  -6 -10   57.44    5.66
   4   6  10   44.73    9.18
  -4   6 -10   56.45    9.56
  -4  -6 -11   15.61    4.93
   4   6  11    8.97    4.21
  -4   6 -11   16.27    6.73
  -4  -6 -12   32.95    7.18
   4   6  12   27.63    6.58
  -4   6 -12   35.09    9.65
  -4  -6 -13   18.34    4.08
   4  -6  13   17.89    4.70
  -4   6 -13   11.79    5.64
  -4  -6 -14    5.98    5.00
   4   6  14   -1.73    2.59
   4  -6  14   -0.06    2.64
  -4   6 -14    7.53    4.49
   4   8  -4    7.83    4.77
   4   8  -1    4.17    3.47
   4   8   0    4.11    3.30
   4   8   1    3.70    2.67
  -4  -8  -2    1.33    2.42
   4   8   2    6.22    3.14
  -4  -8  -3    4.81    3.86
   4   8   3   -0.81    2.65
  -4   8  -3    2.24    2.70
  -5   1  21   10.72    4.66
  -5   1  21   10.79    3.49
  -5  -1  21   14.15    5.41
  -5   1  20    6.40    2.79
  -5   1  20    9.15    4.15
  -5  -1  20   11.11    4.29
   5   1 -20    3.81    2.76
  -5   1  19    4.84    3.66
  -5  -1  19    2.57    2.57
  -5   1  19   -1.82    2.64
  -5  -1  19    6.48    5.12
   5   1 -19    0.93    3.47
  -5   1  18   10.07    4.08
  -5  -1  18    7.05    2.55
  -5   1  18   10.72    4.26
  -5  -1  18    6.25    3.75
   5   1 -18   11.02    4.16
  -5   1  17  150.95   19.04
  -5  -1  17  161.02   10.65
  -5   1  17  173.02    8.45
  -5  -1  17  161.40    8.43
   5   1 -17  146.29   17.02
  -5   1  16   51.81   13.78
  -5  -1  16   37.28    5.00
  -5   1  16   52.97    5.95
  -5  -1  16   60.01    7.76
   5   1 -16   44.19    9.12
   5  -1 -16   48.86    5.36
  -5   1  15  212.14   14.86
  -5  -1  15  200.68   11.59
  -5   1  15  234.46    8.15
  -5  -1  15  236.99    8.83
   5   1 -15  238.22   13.09
   5  -1 -15  221.92    6.74
  -5   1  14   40.63    7.63
  -5  -1  14   36.17    6.30
  -5   1  14   34.90    4.01
  -5  -1  14   46.57    4.71
   5   1 -14   34.00    5.61
   5  -1 -14   33.15    2.98
  -5   1  13   30.24    6.41
  -5  -1  13   25.61    4.68
  -5   1  13   29.18    3.17
  -5  -1  13   22.95    3.20
   5   1 -13   27.62    6.02
   5  -1 -13   27.40    3.08
  -5   1  12   62.33    5.41
  -5  -1  12   71.22    8.84
  -5   1  12   70.03    4.59
  -5  -1  12   68.52   18.86
   5   1 -12   60.04   14.17
   5  -1 -12   78.53    4.68
  -5   1  11   98.06   10.34
  -5  -1  11   99.35    5.68
  -5   1  11   93.14    4.24
  -5  -1  11   86.04    4.44
   5   1 -11   96.61    6.30
   5  -1 -11   98.85    4.34
  -5   1  10   95.88    4.29
  -5  -1  10   95.95    4.31
  -5   1  10   87.12    3.92
  -5  -1  10   92.21    4.53
   5   1 -10   96.70   14.97
   5  -1 -10   98.01    3.79
  -5   1   9   11.36    3.02
  -5  -1   9    5.30    1.46
  -5   1   9    6.16    2.00
  -5  -1   9    3.95    2.32
   5   1  -9    7.01    2.27
   5  -1  -9    5.76    1.73
  -5   1   8  115.04    5.00
  -5  -1   8  117.04    3.81
  -5   1   8  117.09    3.58
  -5  -1   8  108.12    3.74
   5   1  -8  120.98   12.55
   5  -1  -8  122.73    4.22
  -5   1   7   29.91    7.40
  -5  -1   7   36.67    6.25
  -5   1   7   33.47    2.35
  -5  -1   7   33.51    2.79
   5   1  -7   29.74    5.90
   5  -1  -7   34.98    2.59
  -5   1   6    4.38    2.52
  -5  -1   6    5.11    1.98
  -5   1   6    4.34    1.05
  -5  -1   6    7.81    2.21
   5   1  -6    4.22    2.38
   5  -1  -6    6.54    1.33
  -5   1   5  374.70    6.51
  -5  -1   5  372.93    5.77
  -5   1   5  382.52    4.93
  -5  -1   5  374.80    5.67
   5   1  -5  373.19    6.30
   5  -1  -5  372.05    4.66
  -5   1   4  176.43    4.91
  -5  -1   4  180.25    3.86
  -5   1   4  180.71    2.91
  -5  -1   4  179.56    3.86
   5   1  -4  177.38    4.21
  -5   1   3  131.26    3.88
  -5  -1   3  138.37    3.51
   5  -1  -3  136.32    2.24
  -5   1   3  131.88    2.16
  -5  -1   3  130.01    3.16
   5   1  -3  139.04    5.30
  -5  -1   2   11.81    2.44
   5  -1  -2    6.96    1.38
  -5   1   2    9.73    1.10
   5   1  -2    6.94    3.21
   5   1  -1 9999.00   20.80
   5  -1   1  629.12    5.58
  -5   1  -1  625.88    5.76
  -5  -1  -1  616.57    6.72
   5   1   1  620.15    7.17
   5  -1   1  616.96    5.64
   5   1   1  617.68    6.00
   5  -1   2  717.54    5.11
  -5   1  -2  720.05    4.93
  -5  -1  -2  715.05    7.27
   5  -1   2  717.74    6.71
  -5  -1  -2  731.20    6.10
  -5  -1  -3 6727.14   42.86
   5   1   3 6672.74   43.18
   5  -1   3 6733.21   42.57
   5  -1   4 3610.49   21.99
  -5   1  -4 3516.43   21.41
   5  -1   4 3587.64   25.03
   5  -1   5    7.70    0.95
  -5  -1  -5    6.46    1.37
   5   1   5   13.27    2.82
   5  -1   5    9.50    2.78
   5  -1   6 1573.92   11.72
  -5  -1  -6 1560.81   13.76
   5   1   6 1532.24   14.21
   5  -1   6 1521.08   13.98
   5  -1   7  184.59    4.07
  -5  -1  -7  182.58    4.44
   5   1   7  173.99    4.98
   5  -1   7  172.68    5.07
   5  -1   8   36.36    3.62
  -5  -1  -8   30.43    2.69
   5   1   8   28.65    3.60
   5  -1   8   32.15    3.57
   5  -1   9 1013.85   10.75
  -5  -1  -9  992.43   11.28
   5   1   9 1002.32   12.41
   5  -1   9 1007.69   12.25
  -5  -1  -9 1011.17    9.12
   5  -1  10   97.21    5.59
  -5  -1 -10  100.58    4.21
   5   1  10   98.28    4.34
   5  -1  10  104.39    5.11
  -5  -1 -10  101.09    3.30
   5  -1  11  115.41    4.27
  -5  -1 -11  126.76    5.39
   5   1  11  114.80    5.30
   5  -1  11  125.06    5.81
  -5   1 -11  130.23    6.17
  -5  -1 -11  116.49    4.66
   5  -1  12   28.21    4.56
  -5  -1 -12   31.39    3.15
   5   1  12   31.57    3.44
   5  -1  12   28.77    3.40
  -5   1 -12   29.18    7.13
  -5  -1 -12   28.04    4.84
   5   1  13   16.37    3.40
   5  -1  13    7.78    2.79
   5   1  13    3.40    2.69
   5  -1  13   10.11    4.31
  -5   1 -13    9.37    4.61
  -5  -1 -13    7.19    3.14
   5   1  14  114.73   10.17
   5  -1  14  108.89   10.51
   5   1  14  117.37    6.77
   5  -1  14  109.03    6.22
  -5   1 -14  123.67   13.14
  -5  -1 -14  108.60    5.59
   5   1  15   83.60    6.65
   5  -1  15   86.31    9.07
   5   1  15   79.25    5.35
   5  -1  15   81.97    5.39
  -5   1 -15   84.13    7.24
  -5  -1 -15   65.47   12.44
   5   1  16    3.72    2.82
   5  -1  16    0.76    1.36
   5   1  16    3.88    4.25
   5  -1  16    3.43    3.03
  -5   1 -16    0.97    1.82
   5   1  17    0.44    1.91
   5   1  17    1.06    3.31
   5  -1  17    4.66    3.95
  -5   1 -17    3.97    2.39
   5   1  18    0.35    2.91
   5   1  18   14.01    8.11
   5  -1  18    8.46    3.85
  -5   1 -18    7.01    3.94
   5   1  19    4.40    2.48
   5   1  19    2.16    3.23
   5  -1  19    9.16    7.97
  -5   1 -19    5.86    2.69
   5   1  20   62.25   21.03
   5   1  20   87.95   11.91
   5  -1  20   95.31   12.77
  -5   3  19    0.64    2.05
  -5   3  19    3.38    2.88
  -5  -3  19    3.90    3.78
   5   3 -19    4.02    3.43
  -5   3  18   10.92    4.31
  -5   3  18   10.51    3.58
   5   3 -18    8.78    6.80
  -5   3  17   19.61    6.69
  -5   3  17   26.81    5.54
  -5  -3  17   29.52    6.94
   5   3 -17   30.11    9.94
  -5   3  16    3.47    3.02
  -5   3  16   -0.60    1.97
  -5  -3  16    5.48    3.07
   5   3 -16    6.77    3.11
  -5   3  15    3.39    3.23
  -5   3  15    3.83    2.84
  -5  -3  15    5.71    3.46
   5   3 -15    5.59    3.17
  -5   3  14    3.60    1.96
  -5  -3  14   -0.18    1.59
  -5   3  14    4.50    2.38
  -5  -3  14    5.93    4.06
   5   3 -14    4.91    2.70
  -5   3  13    3.03    1.66
  -5  -3  13    0.44    1.50
  -5   3  13    1.47    2.06
  -5  -3  13    0.13    2.57
   5   3 -13    1.10    1.88
  -5   3  12   22.43    6.57
  -5  -3  12   11.94    1.93
  -5   3  12   13.16    2.38
   5   3 -12   12.82    6.17
  -5   3  11  310.70   11.07
  -5  -3  11  277.42    7.79
  -5   3  11  297.07    8.79
  -5  -3  11  296.72    9.62
   5   3 -11  300.71   10.72
  -5   3  10   19.41    5.46
  -5  -3  10   14.50    2.55
  -5   3  10   14.18    2.74
  -5  -3  10    5.36    2.59
   5   3 -10    9.12    4.20
  -5   3   9    3.06    2.02
  -5  -3   9    6.94    2.93
  -5   3   9    7.10    2.83
  -5  -3   9    6.92    3.39
   5   3  -9    4.90    2.91
  -5   3   8  341.42   11.03
  -5  -3   8  337.89    7.92
  -5   3   8  344.80    8.63
  -5  -3   8  327.96    9.16
   5   3  -8  355.03   15.37
  -5   3   7   18.76    3.34
  -5  -3   7   22.61    6.26
  -5   3   7   20.98    2.32
  -5  -3   7   17.66    3.10
   5   3  -7   17.83    4.79
  -5   3   6    1.36    2.34
  -5  -3   6    2.88    1.80
  -5   3   6    4.03    1.32
  -5  -3   6    0.73    1.92
   5   3  -6   -6.19    3.34
  -5  -3   5  359.55    5.66
  -5   3   5  370.23    5.78
   5   3  -5  342.24    7.86
  -5  -3   4  970.76   10.03
   5  -3  -4  980.64   11.17
  -5   3   4  952.81   13.05
   5   3  -4  968.22   12.61
  -5  -3   3   82.01    3.43
   5  -3  -3   80.41    3.53
  -5   3   3   77.40    2.92
   5   3  -3   67.29    6.87
  -5  -3   2 1328.22   12.23
   5  -3  -2 1348.83   12.68
  -5   3   2 1347.27   12.02
   5   3  -2 1331.27   14.65
  -5  -3   1 1584.16   14.37
   5  -3  -1 1524.38   13.19
   5   3  -1 1570.34   15.15
  -5  -3   0 1917.25   16.52
   5  -3   0 1886.29   14.76
   5   3   0 1947.21   18.29
  -5  -3  -1 1199.87   12.13
   5  -3   1 1186.88    9.97
   5   3   1 1213.49   12.71
  -5  -3  -2  182.56    4.94
   5  -3   2  173.82    3.06
   5   3   2  172.12    4.91
   5   3   2  179.48    5.22
  -5  -3  -3    0.77    1.91
   5  -3   3    0.64    0.52
   5   3   3    0.54    1.02
   5  -3   3   -0.81    1.61
   5   3   3    2.16    0.96
  -5  -3  -4  159.83    5.04
   5  -3   4  157.21    1.83
   5   3   4  151.48    4.79
   5   3   4  158.64    2.71
  -5  -3  -5  761.84   10.12
   5   3   5  761.77   11.38
   5  -3   5  795.76    9.92
  -5  -3  -6  134.98    4.86
   5   3   6  135.39    5.75
   5  -3   6  128.24    4.36
  -5  -3  -7   47.10    3.20
   5   3   7   54.44    5.90
   5  -3   7   46.55    3.12
  -5  -3  -8   22.67    3.12
   5   3   8   18.39    5.14
   5  -3   8   14.78    2.44
  -5  -3  -9   78.55    4.40
   5   3   9   63.50    4.22
   5  -3   9   69.98    4.65
  -5  -3 -10   18.97    3.66
   5   3  10   14.72    4.31
   5  -3  10   10.05    4.02
  -5   3 -10   14.78    5.80
  -5  -3 -11  123.55    5.96
   5   3  11  115.58    6.65
   5  -3  11  123.14    5.89
  -5   3 -11  132.19    7.78
  -5  -3 -12   68.12    4.31
   5   3  12   75.51    4.90
   5  -3  12   65.47    4.75
  -5   3 -12   73.61   11.21
  -5  -3 -13   25.07    3.37
   5   3  13   18.17    3.75
   5  -3  13   15.09    3.21
  -5   3 -13   17.55    4.40
  -5  -3 -14    7.99    3.98
   5   3  14   10.66    4.68
   5  -3  14    4.31    2.74
  -5   3 -14    5.59    3.35
   5   3  15   27.84    4.90
   5   3  15   35.76    4.54
   5  -3  15   30.24    3.98
  -5   3 -15   33.02    6.96
   5   3  16    2.55    3.38
   5   3  16    0.06    2.67
   5  -3  16    3.90    3.06
  -5   3 -16    2.50    4.06
   5   3  17    8.04    4.54
   5  -3  17   11.94    5.02
  -5   3 -17    9.00    4.77
   5   3  18    1.88    2.46
   5   3  18    0.20    2.62
   5  -3  18    4.47    3.89
  -5   3 -18   -0.05    4.03
   5   3  19   12.62    4.88
   5   3  19   12.27    5.91
   5  -3  19    8.32    4.89
  -5   3 -19    4.70    4.67
  -5   5  16   30.31    7.78
  -5  -5  16   44.08    7.87
   5   5 -16   35.51   11.70
  -5   5  15   -3.16    3.29
  -5  -5  15    1.73    3.76
   5   5 -15    8.02    3.58
  -5   5  14    7.12    3.37
  -5  -5  14    9.16    5.77
   5   5 -14    5.99    5.53
  -5   5  13   66.86   14.09
  -5  -5  13   76.24    6.99
   5   5 -13   79.09   11.99
  -5   5  12   21.72    5.38
  -5   5  12   28.99    3.62
   5   5 -12   23.04    5.98
  -5   5  11   21.54    6.27
  -5   5  11   14.60    4.27
   5   5 -11    9.30    3.83
  -5   5  10    3.97    2.28
  -5   5   9   53.52    6.82
  -5   5   9   48.15    5.40
   5   5  -9   51.17    8.02
  -5   5   8    4.22    3.21
  -5  -5   8    1.16    1.34
  -5   5   8    2.28    1.52
   5   5  -8    3.76    2.53
  -5   5   7   96.52    6.17
  -5  -5   7  111.19    4.43
  -5   5   7   87.87    9.18
   5   5  -7  110.97   22.14
  -5  -5   6    0.08    1.31
   5  -5  -6    3.67    2.62
  -5   5   6    2.56    1.33
   5   5  -6    1.43    2.25
  -5  -5   5   72.97    3.76
   5  -5  -5   75.90    4.68
  -5   5   5   68.06    9.30
   5   5  -5   78.66   15.69
  -5  -5   4  396.17   10.44
   5  -5  -4  391.27   11.01
  -5   5   4  398.99   10.85
   5   5  -4  380.53   12.11
  -5  -5   3  146.47    6.00
   5  -5  -3  159.57    6.41
  -5   5   3  137.30    5.72
   5   5  -3  138.29   21.83
  -5  -5   2   -1.08    1.70
   5  -5  -2    6.03    3.01
  -5   5   2    2.06    1.57
   5   5  -2    5.66    2.34
  -5  -5   1   39.30    3.57
   5  -5  -1   32.47    3.01
   5   5  -1   30.38    6.40
  -5  -5   0    2.46    2.16
   5  -5   0    2.93    1.63
   5   5   0    3.46    2.80
  -5  -5  -1   40.83    3.62
   5  -5   1   36.88    2.59
   5   5   1   38.93    7.23
  -5  -5  -2   33.19    3.58
   5  -5   2   35.14    2.19
   5   5   2   39.62    8.65
   5   5   2   25.86    5.11
  -5  -5  -3    3.39    2.53
   5  -5   3    1.68    1.06
   5   5   3    0.81    1.87
   5   5   3    2.35    1.70
  -5  -5  -4   16.55    3.12
   5  -5   4   15.38    1.48
   5   5   4   15.74    5.08
  -5   5  -4   21.04    6.21
   5   5   4   18.17    2.87
  -5  -5  -5    4.86    2.53
   5   5   5    1.75    1.68
  -5   5  -5    1.14    3.75
  -5  -5  -6  289.93   10.93
   5   5   6  260.27   15.41
  -5   5  -6  297.02   12.23
  -5  -5  -7  151.02    6.90
   5   5   7  127.69   17.74
  -5   5  -7  149.47    7.73
  -5  -5  -8   91.54    4.95
   5   5   8   75.29   18.33
   5  -5   8   92.71    5.58
  -5   5  -8   85.81    5.90
  -5  -5  -9    0.05    2.11
   5   5   9    2.75    1.55
   5  -5   9    1.89    2.75
  -5   5  -9    5.02    2.15
  -5  -5 -10  120.39    8.29
   5   5  10  107.49   12.53
   5  -5  10  103.70    7.22
  -5   5 -10   97.85   19.16
  -5  -5 -11   52.31    5.07
   5   5  11   50.13    5.99
   5  -5  11   47.22    4.42
  -5   5 -11   53.05   10.38
  -5  -5 -12  131.59    7.79
   5   5  12  148.58    8.41
   5  -5  12  146.78    8.10
  -5   5 -12  135.43   25.40
  -5  -5 -13    5.04    3.98
   5   5  13    2.50    2.93
   5  -5  13    2.87    2.79
  -5   5 -13    2.47    4.35
  -5  -5 -14   17.09    5.16
   5   5  14   13.19    3.90
   5  -5  14    8.79    6.82
  -5   5 -14   14.87    7.45
  -5  -5 -15    1.96    3.10
   5   5  15    0.47    2.82
   5  -5  15    5.18    3.93
  -5   5 -15    1.39    3.16
   5   5  16    3.66    3.53
   5   5  16    2.47    2.98
   5  -5  16   -0.08    2.74
  -5   5 -16   -5.58    4.04
  -5   7  10    7.92    3.98
   5   7 -10   18.99    6.13
  -5   7   9    4.76    3.02
   5   7  -9   -6.64    3.56
  -5   7   8    5.35    2.84
   5   7  -8    7.61    3.94
  -5   7   7    5.64    3.52
   5   7  -7    2.98    2.53
  -5   7   6    1.46    2.94
   5   7  -6    3.66    1.93
  -5   7   5    4.39    2.73
   5   7  -5    2.66    2.41
  -5   7   4    5.11    2.71
   5   7  -4    6.58    3.51
   5   7  -3   41.59   10.07
  -5  -7   2    4.74    3.07
  -5   7   2    4.07    1.89
   5   7  -2    2.27    2.52
  -5  -7   1    5.43    2.53
   5   7  -1    4.89    2.76
  -5  -7   0    4.01    3.07
   5   7   0    1.50    2.99
  -5   7   0    2.97    2.01
  -5  -7  -1    2.32    3.46
   5   7   1   -0.60    2.59
  -5   7  -1   -0.51    2.10
  -5  -7  -2    2.64    2.44
   5   7   2   -1.19    2.34
  -5   7  -2    0.96    1.16
  -5  -7  -3   23.46    4.66
   5   7   3   19.36    5.30
  -5   7  -3   29.06    7.21
  -5  -7  -4    0.38    2.33
   5   7   4   10.70    5.38
  -5   7  -4    3.83    2.98
  -5  -7  -5    3.19    2.57
   5   7   5    4.27    2.57
  -5   7  -5    4.45    3.25
  -5  -7  -6   16.15    5.16
   5   7   6   16.73    5.00
  -5   7  -6   19.26    5.95
  -5  -7  -7    6.17    3.23
   5   7   7   18.35    6.14
  -5   7  -7   12.06    5.40
  -5  -7  -8    0.04    2.51
   5   7   8    3.12    1.79
  -5   7  -8   -0.58    3.46
  -5  -7  -9   12.27    4.33
   5   7   9   10.93    3.19
  -5   7  -9    8.27    2.76
  -5  -7 -10   22.26    6.48
  -5   7 -10   34.32   10.17
  -6   0  21    3.65    2.88
  -6   0  21    4.82    3.88
  -6   0  20   10.52    3.78
  -6   0  20    7.03    4.34
  -6   0  19   -2.83    2.60
  -6   0  19    3.28    2.73
  -6   0  18    3.56    2.46
  -6   0  18    4.35    2.78
   6   0 -18   -0.14    2.27
  -6   0  17    1.63    2.38
  -6   0  17    4.94    2.69
   6   0 -17    4.75    3.76
  -6   0  16   31.34    5.58
  -6   0  16   53.12    6.81
   6   0 -16   53.99    6.69
  -6   0  15    4.42    3.03
   6   0 -15    1.98    1.28
  -6   0  14    9.44    4.52
  -6   0  14    4.82    2.92
   6   0 -14    7.22    3.42
  -6   0  13   -3.08    2.67
  -6   0  13   -2.78    2.55
   6   0 -13    0.79    0.87
  -6   0  12   35.37    7.74
  -6   0  12   30.37    3.80
   6   0 -12   37.49    8.84
  -6   0  11   -0.77    2.38
  -6   0  11    1.78    1.87
   6   0 -11    2.03    1.95
  -6   0  10  337.70   10.76
  -6   0  10  350.20    6.85
   6   0 -10  358.55    8.29
  -6   0   9    0.49    1.60
   6   0  -9   -3.07    2.55
  -6   0   8   90.47    3.57
  -6   0   8   98.22    3.38
   6   0  -8  101.04    5.93
  -6   0   7   -1.18    1.92
  -6   0   7    0.15    1.50
   6   0  -7   -4.48    2.16
  -6   0   6   21.79    6.42
  -6   0   6   19.20    2.07
   6   0  -6   15.66    2.48
  -6   0   5   -2.07    2.03
  -6   0   5   -1.63    1.27
   6   0  -5    0.37    1.95
  -6   0   4  334.19    5.21
  -6   0   4  336.22    4.35
   6   0  -4  333.63    5.34
  -6   0   3    6.08    3.19
  -6   0   3    3.02    0.88
  -6   0   2   21.54    5.22
   6   0  -2   24.21    1.23
  -6   0   2   22.35    0.95
   6   0  -2   22.23    1.77
  -6   0   1   -1.61    1.74
   6   0  -1   -3.23    1.55
  -6   0   0  128.22    2.64
  -6   0   0  137.08    3.10
   6   0   0  131.63    2.19
  -6   0  -1   -0.60    1.20
   6   0   1   -1.33    1.25
  -6   0  -3    7.40    1.70
   6   0   3    3.58    2.11
  -6   0  -4 1732.03   12.70
   6   0   4 1752.02   14.04
  -6   0  -5   -0.97    1.13
   6   0   5    0.55    1.92
  -6   0  -7   -2.75    1.41
   6   0   7    0.95    2.06
  -6   0  -8 1030.02   10.11
  -6   0  -9   -0.64    1.20
   6   0   9    0.56    2.55
  -6   0 -10   35.98    2.55
   6   0  10   31.56    3.34
   6   0  11    2.03    1.66
   6   0  11    0.05    2.21
  -6   0 -11    0.77    1.75
   6   0  12   35.08    8.14
   6   0  12   40.12    4.12
  -6   0 -12   30.33    7.22
   6   0  13   -0.99    2.02
   6   0  13    4.21    2.61
  -6   0 -13    5.80    2.84
   6   0  14  318.55   14.12
   6   0  14  315.51   11.77
  -6   0 -14  339.91   11.99
   6   0  15   -0.18    2.18
   6   0  15    4.22    3.37
  -6   0 -15   -2.10    2.06
   6   0  16   45.36   11.10
   6   0  16   56.81    6.99
  -6   0 -16   49.25   11.58
   6   0  17   -0.64    1.45
   6   0  17    0.78    2.73
  -6   0 -17    1.16    1.46
   6   0  18  116.00   12.18
   6   0  18  147.91   10.25
   6   0  19    2.38    3.84
   6   0  20   83.76   14.44
   6   0  21   -0.84    3.51
  -6   2  20   16.25    6.41
  -6   2  20    6.74    2.73
  -6  -2  20   20.99    5.48
   6   2 -20    9.94    4.81
  -6   2  19   10.34    3.86
  -6   2  19    1.91    2.51
  -6  -2  19   11.34    4.74
   6   2 -19   -1.86    3.34
  -6   2  18    2.53    2.48
  -6   2  18    1.14    2.38
  -6  -2  18    4.98    3.43
   6   2 -18    4.57    3.19
  -6   2  17    9.83    5.26
  -6  -2  17    8.28    4.03
  -6   2  17   13.50    4.59
  -6  -2  17    7.73    3.67
   6   2 -17   11.97    5.30
  -6   2  16    4.39    2.64
  -6  -2  16    2.73    2.09
  -6   2  16    1.48    2.56
  -6  -2  16    4.84    3.29
   6   2 -16    5.38    3.49
  -6   2  15    5.23    2.50
  -6  -2  15    0.06    1.96
  -6   2  15    9.68    4.15
  -6  -2  15    4.66    3.44
   6   2 -15    5.30    3.31
  -6   2  14    3.40    1.70
  -6  -2  14   -0.87    1.19
  -6   2  14   -3.80    2.09
  -6  -2  14    3.62    2.27
   6   2 -14    3.80    2.74
  -6   2  13  135.57   13.81
  -6  -2  13  134.24   10.39
  -6   2  13  132.42    6.05
  -6  -2  13  130.63    7.10
   6   2 -13  119.94    9.52
   6  -2 -13  131.19    5.25
  -6   2  12    4.27    2.91
  -6  -2  12    8.61    3.42
  -6  -2  12    6.92    3.51
   6   2 -12    8.36    3.89
   6  -2 -12    7.90    2.52
  -6   2  11   -2.23    3.33
  -6  -2  11    4.15    2.89
  -6   2  11    3.47    1.88
  -6  -2  11    2.87    1.98
   6   2 -11   -0.33    3.29
   6  -2 -11    1.27    1.29
  -6   2  10  260.20    8.97
  -6  -2  10  259.70    7.60
  -6   2  10  265.53    7.33
  -6  -2  10  260.91    7.99
   6   2 -10  256.96   10.97
  -6   2   9  457.31   12.23
  -6  -2   9  458.09   10.23
  -6   2   9  481.36   10.69
  -6  -2   9  460.71   11.29
   6   2  -9  441.80   16.79
  -6   2   8  719.26   10.90
  -6  -2   8  717.80    8.34
  -6   2   8  713.69    8.37
  -6  -2   8  710.89   10.06
   6   2  -8  700.09   18.45
  -6   2   7   79.54    9.18
  -6  -2   7   79.51    3.40
  -6   2   7   80.92    3.19
  -6  -2   7   76.42    3.99
   6   2  -7   88.15    6.78
  -6   2   6    3.99    2.34
  -6  -2   6    2.76    1.41
  -6   2   6    3.08    1.83
  -6  -2   6   -0.59    1.93
   6   2  -6   -1.22    3.43
  -6   2   5  277.09   11.68
  -6  -2   5  285.22    5.20
  -6   2   5  299.17    4.65
  -6  -2   5  290.49    5.82
   6   2  -5  296.44   12.63
  -6   2   4 4601.21   35.91
  -6  -2   4 4543.98   30.70
  -6   2   4 4576.07   31.23
   6   2  -4 4554.14   37.28
  -6   2   3   -0.33    2.60
  -6  -2   3    8.23    1.64
  -6   2   3    6.86    1.86
   6   2  -3    6.39    2.66
  -6   2   2 4068.35   29.03
  -6   2   2 4119.51   26.80
   6   2  -2 4117.25   29.86
  -6   2   1  959.30   10.15
  -6  -2   1  956.65    9.32
   6   2  -1  938.76   10.99
  -6   2   0  717.52    7.77
  -6  -2   0  714.14    8.11
   6   2   0  697.00    7.53
  -6   2  -1 1021.10    8.40
  -6  -2  -1 1017.81   10.20
   6   2   1 1008.86   10.70
   6  -2   1 1009.71    8.70
   6   2   1 1027.47    9.20
  -6   2  -2  118.34    2.02
  -6  -2  -2  115.37    3.66
  -6   2  -2  121.04    1.91
   6   2   2  118.23    4.21
   6  -2   2  119.16    2.94
   6   2   2  120.34    2.87
  -6   2  -3    1.91    0.45
  -6  -2  -3    1.38    1.69
   6   2   3    2.82    1.71
   6  -2   3    4.50    1.77
   6   2   3    1.73    1.05
  -6  -2  -4  224.64    5.09
   6   2   4  221.96    4.86
   6  -2   4  236.11    4.71
  -6  -2  -4  230.52    3.15
  -6  -2  -5  118.06    4.04
   6   2   5  119.70    3.97
   6  -2   5  124.78    3.85
  -6  -2  -5  121.38    2.74
  -6  -2  -6   74.28    3.51
   6   2   6   73.42    3.58
   6  -2   6   77.20    3.69
  -6  -2  -6   79.69    1.57
   6  -2   7  925.77    5.18
   6  -2   7  924.67    5.14
  -6  -2  -7  890.53   11.19
   6   2   7  931.09   11.79
   6  -2   7  917.01   10.92
  -6  -2  -7  905.60    5.68
   6  -2   8  139.65    2.92
   6  -2   8  141.81    2.01
  -6  -2  -8  136.89    4.98
   6   2   8  145.81    5.73
   6  -2   8  133.70    4.97
  -6  -2  -8  137.16    2.43
  -6  -2  -9  233.63    7.33
   6   2   9  220.75    7.03
   6  -2   9  227.93    7.03
  -6  -2  -9  223.08    5.52
   6  -2  10   60.02    4.30
  -6  -2 -10   57.73    3.66
   6   2  10   61.71    3.88
   6  -2  10   59.96    4.29
  -6  -2 -10   60.76    3.05
   6  -2  11   -0.44    0.64
  -6  -2 -11    4.72    2.46
   6   2  11    0.87    2.35
   6  -2  11   -0.91    2.37
  -6   2 -11   -0.23    3.11
  -6  -2 -11    0.55    0.68
   6  -2  12   19.93    3.67
  -6  -2 -12   20.21    3.90
   6   2  12   17.38    3.58
   6  -2  12   23.36    3.58
  -6   2 -12   10.83    4.49
  -6  -2 -13   13.49    3.08
   6   2  13   14.53    3.31
   6  -2  13   16.56    3.48
  -6   2 -13   15.74    4.81
  -6  -2 -14   16.23    4.29
   6   2  14   11.75    4.26
   6  -2  14   18.56    3.70
  -6   2 -14   16.05    3.40
   6   2  15    6.64    4.22
   6   2  15    2.71    3.44
   6  -2  15   12.77    5.02
  -6   2 -15   -0.01    3.46
   6   2  16   13.60    4.02
   6   2  16   14.63    5.49
   6  -2  16   25.03    5.48
  -6   2 -16   13.43    4.82
   6   2  17   25.56    5.54
   6   2  17   32.33    5.48
   6  -2  17   28.94    5.44
  -6   2 -17   24.34    5.13
   6   2  18   -1.83    3.14
   6   2  18    3.31    2.97
   6  -2  18    4.88    4.43
  -6   2 -18    2.48    3.62
   6   2  19    2.76    2.48
   6   2  19    2.98    3.08
   6  -2  19    6.16    4.17
  -6   2 -19    1.29    1.91
   6   2  20    6.64    3.79
   6   2  20    1.23    3.05
   6  -2  20    3.71    3.69
  -6   2 -20   -0.28    3.24
  -6   4  18   -0.18    3.43
  -6  -4  18    3.65    3.75
   6   4 -18    5.77    4.01
  -6   4  17    7.93    3.20
  -6  -4  17    7.55    3.14
   6   4 -17    2.73    3.10
  -6   4  16   21.91    6.32
  -6  -4  16   23.09    5.61
   6   4 -16   27.09    8.24
  -6   4  15   -0.64    3.48
  -6   4  15    5.44    3.28
  -6  -4  15    5.67    4.59
   6   4 -15    8.87    4.27
  -6   4  14    8.65    5.54
  -6   4  14    1.51    2.89
  -6  -4  14   14.95    5.70
   6   4 -14    9.33    4.53
  -6   4  13    8.64    3.98
  -6   4  13   12.81    3.01
  -6  -4  13   17.11    5.02
   6   4 -13    6.90    2.93
  -6   4  12   86.44   18.86
  -6   4  12   87.68    6.13
  -6  -4  12   89.61    7.70
   6   4 -12   79.62   10.46
  -6   4  11   -4.67    3.42
  -6  -4  11   -0.03    1.28
  -6   4  11    1.29    1.87
  -6  -4  11    1.60    2.76
   6   4 -11   -1.73    4.25
  -6   4  10  180.52    9.36
  -6  -4  10  178.98    5.21
  -6   4  10  184.87    6.17
  -6  -4  10  195.19    7.58
   6   4 -10  170.07   29.68
  -6   4   9  208.44   10.15
  -6  -4   9  201.09    7.22
  -6   4   9  209.99    8.14
  -6  -4   9  215.31    9.27
   6   4  -9  199.41   13.83
  -6   4   8  129.78    6.82
  -6  -4   8  127.92    5.13
  -6   4   8  120.51    5.11
   6   4  -8  123.79   17.76
  -6   4   7   56.04    5.00
  -6  -4   7   65.97    3.48
  -6   4   7   66.18    3.55
   6   4  -7   51.03    9.60
  -6   4   6    7.96    3.95
  -6  -4   6    0.84    1.39
  -6   4   6    1.27    1.54
   6   4  -6    2.43    2.01
  -6   4   5  132.69    6.46
  -6  -4   5  131.22    4.84
  -6   4   5  134.94    5.25
   6   4  -5  133.67    8.09
  -6  -4   4  223.04    6.48
  -6   4   4  226.86    6.89
   6   4  -4  231.50   15.55
  -6  -4   3   15.64    2.43
   6  -4  -3   18.48    2.79
  -6   4   3   17.07    4.57
   6   4  -3   13.48    5.64
  -6  -4   2   25.66    2.37
   6  -4  -2   26.99    2.83
  -6   4   2   28.46    2.85
   6   4  -2   25.34    4.99
  -6  -4   1  314.71    8.19
   6  -4  -1  319.60    7.87
   6   4  -1  317.57   17.62
  -6  -4   0   84.61    4.56
   6  -4   0   79.46    3.03
   6   4   0   80.90   14.72
  -6  -4  -1  869.46   18.21
   6  -4   1  839.66   16.15
   6   4   1  814.03   17.24
  -6  -4  -2   36.59    3.34
   6  -4   2   30.72    1.98
   6   4   2   34.67    5.44
   6   4   2   31.48    4.72
  -6  -4  -3    4.01    1.88
   6   4   3    2.50    1.74
   6   4   3   -1.87    1.16
  -6   4  -4   83.57    2.28
  -6  -4  -4   80.61    4.27
   6   4   4   78.05    8.59
   6   4   4   74.84    2.83
  -6   4  -5  117.01    2.96
  -6  -4  -5  123.44    5.89
   6   4   5  131.28   16.02
   6  -4   5  123.95    5.31
   6   4   5  122.39    3.39
  -6  -4  -6   75.09    4.70
   6   4   6   71.28    5.34
   6  -4   6   68.11   18.74
  -6  -4  -7   92.48    5.48
   6   4   7   77.65   15.29
   6  -4   7   82.89    5.36
  -6  -4  -8  261.73    9.38
   6   4   8  270.92   10.23
   6  -4   8  256.28    8.81
  -6  -4  -9   19.72    3.56
   6   4   9   26.71    5.49
   6  -4   9   35.31    4.45
  -6   4  -9   34.46    5.98
  -6  -4 -10    0.01    2.42
   6   4  10   -1.65    3.01
   6  -4  10    1.64    2.11
  -6   4 -10    0.28    3.67
  -6  -4 -11   26.65    4.74
   6   4  11   31.12    4.95
   6  -4  11   28.90    3.71
  -6   4 -11   25.80    5.17
  -6  -4 -12  106.27    7.99
   6   4  12  106.17    8.09
   6  -4  12  104.69    7.72
  -6   4 -12   93.58   19.91
  -6  -4 -13   14.27    3.83
   6   4  13   15.69    4.04
   6  -4  13    9.83    3.76
  -6   4 -13   13.60    5.49
  -6  -4 -14   -0.88    2.19
   6   4  14    4.26    2.91
   6  -4  14    1.70    2.98
  -6   4 -14    5.80    3.07
  -6  -4 -15   12.98    5.76
   6   4  15   17.73    3.90
   6  -4  15   16.66    4.26
  -6   4 -15    5.29    4.95
   6   4  16    1.89    3.25
   6   4  16    5.32    4.02
   6  -4  16    1.31    2.99
  -6   4 -16    6.67    4.74
   6   4  17   -3.79    2.91
   6   4  17   -3.33    3.20
   6  -4  17    1.04    2.98
  -6   4 -17    4.21    2.83
   6   4  18    4.61    3.66
   6   4  18    6.14    3.66
   6  -4  18    0.27    3.17
  -6   4 -18    0.79    2.59
  -6   6  14    4.22    2.85
   6   6 -14   14.69    7.00
  -6   6  13    9.05    8.04
   6   6 -13   15.73    5.96
  -6   6  12    2.12    2.70
   6   6 -12    4.88    4.48
  -6   6  11    5.67    4.01
   6   6 -11    1.52    2.91
  -6   6  10    7.86    3.37
   6   6 -10    8.82    7.50
  -6   6   9    5.58    2.39
   6   6  -9    8.31    4.67
  -6   6   8    1.52    2.28
   6   6  -8    7.15    4.74
  -6   6   7    8.31    3.24
   6   6  -7    7.70    3.10
  -6   6   6   -3.62    2.20
  -6   6   6    2.83    2.11
   6   6  -6   -0.31    3.07
  -6   6   5   53.73    5.45
  -6  -6   5   51.59    4.54
  -6   6   5   41.12   10.38
   6   6  -5   49.68    9.14
  -6   6   4    3.03    2.48
   6   6  -4    3.84    2.59
  -6  -6   3   22.31    3.55
  -6   6   3   23.18    5.38
  -6   6   3   20.21    3.38
   6   6  -3   12.40    4.54
  -6  -6   2   -1.22    1.79
  -6   6   2    4.13    2.37
  -6   6   2    2.30    2.01
   6   6  -2    2.65    1.98
  -6  -6   1   31.91    3.40
  -6   6   1   38.07    4.11
   6   6  -1   28.99    6.87
  -6  -6   0    5.35    3.25
  -6   6   0   10.43    3.55
   6   6   0    1.64    2.03
  -6  -6  -1   45.57    4.39
   6   6   1   45.79    8.05
  -6   6  -1   51.82    4.77
   6   6   1   37.96    7.09
  -6  -6  -2   23.04    4.70
   6   6   2   18.57    4.40
  -6   6  -2   24.03    4.53
   6   6   2   16.24    2.89
  -6  -6  -3    5.12    3.37
   6   6   3    3.06    2.15
  -6   6  -3    7.85    3.89
  -6  -6  -4    0.67    2.48
   6   6   4    5.77    2.71
  -6   6  -4    3.63    2.76
  -6  -6  -5   10.71    3.61
   6   6   5    7.41    3.85
  -6   6  -5   15.05    4.26
  -6  -6  -6    9.44    2.56
   6   6   6   11.53    2.51
  -6   6  -6    8.66    4.08
  -6  -6  -7    9.29    3.28
   6   6   7    7.44    5.66
  -6   6  -7   14.18    4.62
  -6  -6  -8   16.61    5.75
   6   6   8   12.81    5.29
  -6   6  -8    5.21    3.71
  -6  -6  -9    7.92    3.90
   6   6   9    4.42    2.39
  -6   6  -9    5.44    5.11
  -6  -6 -10   11.47    3.60
   6   6  10    8.57    5.23
  -6   6 -10   14.88    5.75
  -6  -6 -11   26.02    6.13
   6   6  11   16.94    5.31
  -6   6 -11   13.27    6.59
  -6  -6 -12  134.84   21.26
   6   6  12  108.89   17.24
   6  -6  12  119.10   18.90
  -6   6 -12   92.58   30.73
  -6  -6 -13   59.88    8.70
   6   6  13   77.43   10.62
   6  -6  13   84.15   11.49
  -6   6 -13   61.69   17.49
  -6  -6 -14   13.17    5.35
   6   6  14   -2.92    2.39
   6  -6  14    2.48    3.35
  -6   6 -14    4.03    5.34
   6   8  -2    6.21    5.11
   6   8  -1   12.31    4.90
   6   8   0   -0.31    2.96
   6   8   1    5.03    3.30
  -6  -8  -2    2.55    2.93
   6   8   2   -0.36    2.66
  -6  -8  -3    8.31    3.99
   6   8   3    7.01    3.90
  -6   8  -3   -1.09    2.27
  -7   1  21   12.22    4.39
  -7   1  21   16.46    4.89
  -7  -1  21    6.46    5.03
  -7   1  20   11.40    2.79
  -7  -1  20   15.32    3.80
  -7   1  20   27.17    6.02
  -7  -1  20   16.20    4.88
   7   1 -20   27.49    6.91
  -7   1  19    6.09    3.70
  -7  -1  19   13.02    4.74
  -7   1  19   12.44    4.50
  -7  -1  19    9.94    4.02
   7   1 -19    9.88    3.39
  -7   1  18    0.20    2.59
  -7  -1  18    3.03    2.29
  -7   1  18   -1.32    2.38
  -7  -1  18   -1.10    2.38
   7   1 -18   -0.50    3.19
  -7   1  17   71.27   12.22
  -7  -1  17   80.28    7.19
  -7   1  17   81.88    6.73
  -7  -1  17   74.24    5.17
   7   1 -17   73.79   15.31
  -7   1  16    5.77    3.35
  -7  -1  16    6.25    2.98
  -7   1  16    3.97    2.24
  -7  -1  16    3.07    4.08
   7   1 -16    1.77    1.41
   7  -1 -16    3.21    2.20
  -7   1  15   54.05   11.12
  -7  -1  15   38.53    6.87
  -7   1  15   46.74    4.18
  -7  -1  15   40.39    4.65
   7   1 -15   48.22    9.27
   7  -1 -15   47.03    5.48
  -7   1  14  533.04   19.13
  -7  -1  14  541.38   18.66
  -7   1  14  580.99   18.30
  -7  -1  14  563.35   18.43
   7   1 -14  530.00   18.47
   7  -1 -14  545.21   16.64
  -7   1  13   60.47   13.08
  -7  -1  13   59.11    6.28
  -7   1  13   61.98    4.12
  -7  -1  13   50.40    4.10
   7   1 -13   55.13   11.98
   7  -1 -13   63.23    4.35
  -7   1  12   33.84    7.55
  -7  -1  12   31.27    5.86
  -7   1  12   33.97    3.48
  -7  -1  12   27.73    3.42
   7   1 -12   30.89    5.68
   7  -1 -12   35.16    3.60
  -7   1  11  671.91   18.22
  -7  -1  11  658.19   17.06
  -7   1  11  668.54   14.82
  -7  -1  11  655.92   15.24
   7   1 -11  655.10   17.21
   7  -1 -11  650.89   14.18
  -7   1  10  176.37    6.07
  -7  -1  10  174.32    5.77
  -7   1  10  177.24    5.77
  -7  -1  10  178.65    6.32
   7   1 -10  175.70   14.94
   7  -1 -10  181.40    6.09
  -7   1   9  144.80    5.80
  -7  -1   9  147.64    5.68
  -7   1   9  155.16    4.25
  -7  -1   9  142.83    5.07
   7   1  -9  139.56    7.76
   7  -1  -9  145.74    4.18
  -7   1   8    5.07    4.63
  -7  -1   8   18.95    5.53
  -7   1   8   13.98    2.10
  -7  -1   8   11.89    2.06
   7   1  -8    8.77    2.97
   7  -1  -8    9.42    2.37
  -7   1   7 1346.72   15.58
  -7  -1   7 1396.91   15.23
  -7   1   7 1378.29   12.08
  -7  -1   7 1360.83   13.11
   7   1  -7 1365.75   15.31
   7  -1  -7 1391.15   12.22
  -7   1   6  411.20    7.32
  -7  -1   6  408.98    6.23
  -7   1   6  429.27    5.52
  -7  -1   6  408.41    6.50
   7   1  -6  421.31    7.77
   7  -1  -6  415.63    5.71
  -7   1   5   43.92   10.14
  -7  -1   5   46.35    2.42
  -7   1   5   49.53    1.79
  -7  -1   5   47.12    2.75
   7   1  -5   43.78    2.79
   7  -1  -5   47.31    2.37
  -7   1   4  241.29    4.95
  -7  -1   4  243.89    4.85
  -7   1   4  247.73    3.19
  -7  -1   4  244.30    4.82
   7   1  -4  239.08    5.06
  -7   1   3  327.81    5.17
  -7  -1   3  321.36    5.13
   7  -1  -3  334.04    3.43
  -7   1   3  330.90    3.14
   7   1  -3  335.08    9.43
  -7   1   2    5.93    2.30
  -7  -1   2    4.80    1.77
   7   1  -2   11.86    3.85
  -7   1   1   16.47    3.26
  -7  -1   1   12.93    2.42
   7   1  -1   12.09    2.94
  -7   1   0 4203.13   25.63
   7  -1   0 4162.35   25.34
   7   1   0 4210.43   28.14
   7  -1   1  264.78    3.93
  -7   1  -1  273.01    4.06
  -7  -1  -1  259.22    4.52
   7   1   1  268.41    4.59
   7  -1   1  260.21    3.31
   7   1   1  270.92    3.93
  -7   1  -2 3203.10   20.07
   7   1   2 3304.05   23.64
   7  -1   2 3244.62   21.60
   7  -1   3   13.75    1.41
  -7   1  -3   15.14    1.52
  -7  -1  -3   15.04    2.35
   7   1   3   14.92    3.71
   7  -1   3   11.26    2.75
  -7  -1  -4 9716.55   61.21
   7  -1   4 9731.30   22.99
   7  -1   5  159.41    2.38
  -7  -1  -5  153.22    4.17
  -7   1  -5  154.24    2.39
   7   1   5  152.97    4.88
   7  -1   5  150.58    4.06
  -7  -1  -6  885.15    9.52
  -7   1  -6  897.83    7.26
   7   1   6  900.30   10.40
   7  -1   6  881.31   10.14
  -7  -1  -7    1.60    1.25
  -7   1  -7    0.20    0.76
   7   1   7   -0.78    2.33
   7  -1   7    2.06    2.05
   7  -1   8   49.28    2.27
  -7  -1  -8   48.73    3.01
   7   1   8   45.04    3.37
   7  -1   8   44.15    3.34
   7  -1   9  268.96    5.03
  -7  -1  -9  272.81    5.82
   7   1   9  271.20    6.71
   7  -1   9  274.35    6.72
   7  -1  10   30.01    2.74
  -7  -1 -10   28.86    2.75
   7   1  10   28.77    3.25
   7  -1  10   27.11    3.19
   7  -1  11   84.75    5.50
  -7  -1 -11   81.45    3.66
   7   1  11   81.31    4.35
   7  -1  11   95.51   22.93
  -7  -1 -11   81.24    3.65
   7  -1  12   29.06    6.32
  -7  -1 -12   31.15    3.06
   7   1  12   42.67    4.17
   7  -1  12   36.56    4.24
  -7   1 -12   33.86    4.16
  -7  -1 -12   25.53    6.35
   7  -1  13    3.02    2.14
  -7  -1 -13   11.19    3.76
   7   1  13    8.50    3.55
   7  -1  13    5.78    3.01
  -7   1 -13    6.39    3.33
  -7  -1 -13    4.70    3.40
   7   1  14   31.97    3.49
   7  -1  14   27.18    6.02
   7   1  14   34.08    4.63
   7  -1  14   30.45    4.12
  -7   1 -14   32.67    6.22
  -7  -1 -14   31.85    6.82
   7   1  15    2.29    1.66
   7  -1  15    1.74    1.45
   7   1  15   -0.67    2.35
   7  -1  15   -0.42    2.96
  -7   1 -15    1.08    2.09
  -7  -1 -15    0.58    0.69
   7   1  16    5.25    2.66
   7  -1  16    1.96    1.78
   7   1  16    5.11    3.24
   7  -1  16    0.24    3.33
  -7   1 -16   -1.59    2.61
   7   1  17    6.35    3.20
   7   1  17    2.29    3.74
   7  -1  17    1.68    3.29
  -7   1 -17    2.34    2.42
   7   1  18   10.67    5.08
   7   1  18   16.56    4.95
   7  -1  18    7.27    3.85
  -7   1 -18    9.16    4.85
   7   1  19    4.82    2.88
   7   1  19    1.15    3.21
  -7   1 -19    8.64    3.02
   7   1  20    2.97    2.11
   7   1  20    6.87    3.66
   7  -1  20    1.22    3.53
  -7   3  19   -0.13    3.05
  -7  -3  19    6.12    3.60
   7   3 -19    6.72    4.13
  -7   3  18    1.15    3.48
  -7   3  18    0.22    2.15
  -7  -3  18    8.89    7.85
   7   3 -18    1.87    3.53
  -7   3  17    6.78    3.52
  -7   3  17    5.30    2.84
  -7  -3  17   -6.25    3.15
   7   3 -17   -0.37    3.30
  -7   3  16   24.97    5.66
  -7   3  16   28.14    3.62
  -7  -3  16   31.97    5.49
   7   3 -16   23.11    5.31
  -7   3  15    1.79    2.51
  -7   3  15    0.14    1.93
  -7  -3  15   -3.21    2.56
   7   3 -15    7.24    6.32
  -7   3  14   97.01   14.68
  -7  -3  14  117.95    7.17
  -7  -3  14  124.79    8.29
   7   3 -14  118.48    9.87
  -7   3  13    5.89    2.82
  -7  -3  13    3.11    3.49
  -7   3  13    8.09    3.62
  -7  -3  13   -0.99    2.35
   7   3 -13    5.35    4.57
  -7   3  12   33.62    9.28
  -7  -3  12   30.74    3.20
  -7   3  12   31.71    3.08
  -7  -3  12   38.15    4.75
   7   3 -12   31.80    6.35
  -7   3  11  137.39   11.29
  -7  -3  11  128.79    5.07
  -7   3  11  136.43    5.40
  -7  -3  11  140.48    6.40
   7   3 -11  143.59   10.46
  -7   3  10   35.68    8.38
  -7  -3  10   36.88    2.93
  -7   3  10   30.14    2.43
  -7  -3  10   36.70    4.26
   7   3 -10   31.19    5.11
  -7   3   9    4.70    3.15
  -7  -3   9    1.02    1.64
  -7   3   9    3.78    2.35
  -7  -3   9    2.35    2.00
   7   3  -9    0.46    2.09
  -7   3   8   28.94    6.16
  -7  -3   8   20.66    2.34
  -7   3   8   30.45    2.65
  -7  -3   8   27.85    3.06
   7   3  -8   31.65    6.04
  -7   3   7  426.17   11.19
  -7  -3   7  419.17    9.47
  -7   3   7  416.01    9.29
  -7  -3   7  421.90   10.79
   7   3  -7  422.97   11.65
  -7   3   6  357.65    7.92
  -7  -3   6  364.10    6.17
  -7   3   6  367.56    5.85
   7   3  -6  345.61    8.15
  -7   3   5  147.45    5.71
  -7  -3   5  140.53    3.81
  -7   3   5  142.53    4.35
   7   3  -5  145.31    5.91
  -7   3   4   81.66    5.18
  -7  -3   4   99.08    3.95
  -7   3   4   89.78    4.22
   7   3  -4   83.34    5.25
  -7   3   3  499.25    8.25
  -7  -3   3  492.77   76.07
  -7   3   3  505.06    6.74
   7   3  -3  494.05   76.49
  -7   3   2    7.35    3.35
  -7  -3   2    6.03    1.89
  -7   3   2    8.41    1.41
   7   3  -2    3.85    1.83
  -7   3   1   34.78    7.83
  -7  -3   1   32.01    2.67
   7   3  -1   34.07    4.33
  -7   3   0  260.03    5.29
  -7  -3   0  248.74    5.36
   7   3   0  264.76    6.10
  -7   3  -1 1591.67   14.13
  -7  -3  -1 1534.32   14.83
   7   3   1 1553.66   15.52
  -7   3  -2  501.21    6.51
  -7  -3  -2  483.48    8.25
   7   3   2  486.16   75.94
   7  -3   2  487.83   75.25
   7   3   2  506.61    6.59
  -7   3  -3  583.16    5.62
  -7  -3  -3  558.76    8.63
   7   3   3  569.64    9.41
   7  -3   3  555.42    7.42
   7   3   3  581.80    6.46
  -7   3  -4  243.03    2.43
  -7   3  -4  251.54    2.07
  -7  -3  -4  245.20    6.31
   7   3   4  245.45   10.99
   7  -3   4  242.15    5.23
   7   3   4  251.20    3.62
  -7  -3  -5  968.67   11.91
   7   3   5  962.29   13.08
   7  -3   5  976.46   11.17
  -7  -3  -6  222.35    6.25
   7   3   6  214.99    6.32
   7  -3   6  213.27    5.39
  -7  -3  -7   19.86    3.25
   7   3   7   19.71    3.20
   7  -3   7   13.09    2.70
  -7  -3  -8  122.63    5.57
   7   3   8  126.84    6.85
   7  -3   8  140.60    5.73
  -7  -3  -9   25.34    3.30
   7   3   9   22.31    3.72
   7  -3   9   25.40    3.58
  -7  -3 -10  143.13    6.69
   7   3  10  127.28    6.37
   7  -3  10  132.27    5.84
  -7  -3 -11    8.13    4.08
   7   3  11   13.02    3.94
   7  -3  11    8.49    4.03
  -7   3 -11   14.08    4.77
  -7  -3 -12   26.49    3.53
   7   3  12   29.04    4.89
   7  -3  12   24.65    4.04
  -7   3 -12   25.22    4.26
  -7  -3 -13   16.47    3.66
   7   3  13   16.42    4.38
   7  -3  13   16.77    4.17
  -7   3 -13    9.89    4.34
  -7  -3 -14   -0.61    2.53
   7   3  14   -0.40    2.96
   7  -3  14   -1.10    2.20
  -7   3 -14    1.18    2.33
  -7  -3 -15   -2.05    2.60
   7   3  15    0.26    2.65
   7  -3  15    8.74    3.93
  -7   3 -15    3.02    2.37
   7   3  16    0.92    2.66
   7  -3  16    1.88    2.82
  -7   3 -16    1.69    2.74
   7   3  17   31.21    7.09
   7   3  17   38.98    7.81
   7  -3  17   39.34    8.32
  -7   3 -17   25.35    6.86
   7   3  18    6.67    3.58
   7   3  18   11.76    4.29
   7  -3  18   12.11    5.08
  -7   3 -18    6.71    2.83
   7   3  19    2.97    2.34
   7   3  19    3.33    3.65
   7  -3  19   -0.52    3.40
  -7   3 -19    5.72    3.88
  -7   5  16    5.22    2.16
  -7  -5  16    5.03    3.89
   7   5 -16    2.84    2.51
  -7   5  15   -1.59    3.19
  -7  -5  15    2.20    3.60
   7   5 -15   -1.57    2.92
  -7   5  14    0.68    2.12
   7   5 -14    3.05    3.71
  -7   5  13    5.39    2.87
   7   5 -13    8.74    6.71
   7   5 -12   17.52    6.59
  -7   5  11    8.82    3.69
   7   5 -11    1.46    2.53
  -7   5  10    6.90    4.30
  -7   5  10    6.97    3.78
   7   5 -10    6.78    3.23
  -7   5   9   46.52   10.69
  -7   5   9   52.33    5.44
   7   5  -9   54.33   11.97
  -7   5   8  194.72    9.79
  -7  -5   8  205.96    5.43
  -7   5   8  195.69    9.23
   7   5  -8  184.71   28.03
  -7   5   7   58.26   13.14
  -7  -5   7   64.27    4.08
  -7   5   7   51.15    9.11
   7   5  -7   64.16    9.85
  -7   5   6    3.53    2.01
  -7  -5   6    3.49    1.56
  -7   5   6    3.90    1.92
   7   5  -6   -3.81    3.81
  -7   5   5   54.60    4.50
  -7  -5   5   60.33    3.55
  -7   5   5   55.24    7.38
   7   5  -5   49.13   13.41
  -7   5   4   99.96    6.09
  -7  -5   4   90.01    4.59
  -7   5   4  111.57    5.52
   7   5  -4  105.38    7.04
  -7   5   3  391.62   11.03
  -7  -5   3  380.18   10.21
  -7   5   3  390.44   10.66
   7   5  -3  358.39   11.07
  -7   5   2    9.91    3.75
  -7  -5   2    9.12    3.62
  -7   5   2   11.26    4.27
   7   5  -2    6.37    3.12
  -7   5   1   42.77    3.83
  -7  -5   1   47.67    3.76
   7   5  -1   44.82    6.90
  -7   5   0   -0.45    1.47
  -7  -5   0    1.57    2.10
   7   5   0   -0.32    2.24
  -7   5  -1   10.55    3.55
  -7  -5  -1   13.71    2.76
   7   5   1   16.20    3.66
   7   5   1    8.19    3.20
  -7   5  -2    4.18    2.29
  -7  -5  -2    6.60    3.72
   7   5   2    3.62    2.27
   7   5   2   -1.84    1.82
  -7   5  -3    2.12    1.34
  -7  -5  -3    0.81    1.98
   7   5   3    2.23    2.06
   7   5   3    6.76    2.71
  -7  -5  -4   68.33    4.54
   7   5   4   61.01   10.64
   7   5   4   56.18    3.34
  -7  -5  -5  113.01    6.14
   7   5   5  118.34   14.23
  -7  -5  -6   93.13    5.43
   7   5   6   88.60    7.55
  -7  -5  -7    6.19    2.51
   7   5   7    4.99    2.19
   7  -5   7    2.33    2.23
  -7   5  -7    0.96    3.25
  -7  -5  -8   18.79    3.33
   7   5   8   13.04    4.89
   7  -5   8    8.89    3.75
  -7   5  -8   18.60    3.79
  -7  -5  -9   11.47    4.31
   7   5   9   13.59    4.86
   7  -5   9    4.89    3.05
  -7   5  -9   11.39    5.63
  -7  -5 -10  168.00   10.38
   7   5  10  137.97   23.15
   7  -5  10  172.72   10.72
  -7   5 -10  191.79   12.48
   7   5  11   34.72    4.88
   7  -5  11   39.08    4.84
  -7   5 -11   28.99    5.06
  -7  -5 -12    9.73    5.52
   7   5  12    4.04    3.16
   7  -5  12    0.51    2.51
  -7   5 -12    0.61    3.30
  -7  -5 -13    3.92    3.48
   7   5  13    2.80    2.88
   7  -5  13    3.67    2.83
  -7   5 -13   -0.78    4.72
  -7  -5 -14    1.69    2.60
   7   5  14    3.89    4.11
   7  -5  14   11.77    4.18
  -7   5 -14    3.46    1.86
  -7  -5 -15   52.33    9.91
   7   5  15   34.38    7.44
   7  -5  15   51.05    9.46
  -7   5 -15   20.17    5.81
  -7  -5 -16   47.89   11.54
   7   5  16   30.86    7.74
   7  -5  16   52.29   12.08
  -7   5 -16   20.54    9.56
  -7   7  10    4.43    3.42
   7   7 -10   -4.94    3.81
  -7   7   9   12.72    4.44
   7   7  -9   13.71    6.23
  -7   7   8    1.64    3.03
   7   7  -8    4.40    2.99
  -7   7   7    7.17    3.26
   7   7  -7    7.35    4.63
  -7   7   6    2.83    1.55
   7   7  -6   -0.87    3.90
  -7   7   5   -0.96    2.39
   7   7  -5    5.02    3.05
  -7   7   4   -1.31    1.22
   7   7  -4    2.53    2.47
  -7   7   3    3.55    2.43
   7   7  -3   -0.73    2.57
  -7   7   2   -0.09    0.76
  -7  -7   2    0.08    1.78
   7   7  -2    2.80    2.00
  -7  -7   1   48.95    4.75
   7   7  -1   34.94    5.90
  -7  -7   0   10.78    4.53
   7   7   0   18.28    3.63
  -7   7   0    8.63    3.98
  -7  -7  -1    5.95    2.97
   7   7   1    8.33    3.70
  -7   7  -1    4.77    2.52
  -7  -7  -2   29.17    4.27
   7   7   2   21.74    5.70
  -7   7  -2   19.00    4.99
  -7  -7  -3    1.57    2.55
   7   7   3    5.26    2.53
  -7   7  -3    3.92    2.46
  -7  -7  -4    2.87    3.47
   7   7   4    4.08    2.12
  -7   7  -4   -1.69    3.25
  -7  -7  -5    4.77    3.28
   7   7   5    7.73    4.31
  -7   7  -5    6.57    3.30
  -7  -7  -6    5.55    3.29
   7   7   6    0.50    2.48
  -7   7  -6   -0.40    3.30
  -7  -7  -7   10.67    4.30
   7   7   7    4.58    4.52
  -7   7  -7   15.18    6.25
  -7  -7  -8    8.74    4.04
   7   7   8    9.33    2.98
  -7   7  -8   12.00    3.90
  -7  -7  -9   27.00    5.39
   7   7   9   16.64    5.27
  -7  -7 -10   12.95    4.44
   7   7  10   10.38    4.12
  -7   7 -10   22.56    7.54
  -8   0  21    6.03    2.93
  -8   0  21    9.09    4.07
  -8   0  20   -2.67    2.78
  -8   0  20    2.23    3.43
  -8   0  19    6.37    3.69
  -8   0  19    1.29    2.73
   8   0 -19    3.34    3.38
  -8   0  18    4.80    2.65
  -8   0  18   -0.74    2.44
   8   0 -18    4.44    2.69
  -8   0  17   -3.03    2.50
  -8   0  17    1.82    2.50
   8   0 -17    1.61    2.61
  -8   0  16  383.89   24.03
  -8   0  16  421.01   20.66
   8   0 -16  413.44   20.30
  -8   0  15   -0.87    2.83
  -8   0  15   -1.46    2.37
   8   0 -15   -0.15    2.43
  -8   0  14 2275.04   22.15
  -8   0  13   -0.83    3.61
  -8   0  13    0.18    2.52
   8   0 -13    4.30    2.75
  -8   0  12  858.07   16.79
  -8   0  12  865.90   11.81
   8   0 -12  884.49   11.81
  -8   0  11   -3.61    2.48
  -8   0  11   -0.93    1.80
   8   0 -11   -0.08    2.53
  -8   0  10   24.28    8.95
  -8   0  10   16.32    2.23
   8   0 -10   21.24    3.37
  -8   0   9    0.99    1.50
  -8   0   9    1.61    2.03
   8   0  -9   -1.89    2.51
  -8   0   8   23.09    4.62
  -8   0   8   18.19    1.75
   8   0  -8   20.68    3.12
  -8   0   7   -0.41    2.07
  -8   0   7    2.35    2.10
   8   0  -7   -2.14    1.92
  -8   0   6  217.69    5.17
  -8   0   6  220.60    4.35
   8   0  -6  219.68    4.91
  -8   0   5   -0.37    1.15
  -8   0   5   -0.38    1.19
  -8   0   4    4.49    2.39
  -8   0   4    7.06    1.68
   8   0  -4    8.10    3.08
  -8   0   3    0.61    1.15
  -8   0   3    3.44    1.34
   8   0  -3   -2.44    1.70
  -8   0   2 2172.43   18.83
   8   0  -2 2188.93   16.57
  -8   0   1    7.17    2.19
  -8   0   0 1971.50   14.55
   8   0   0 1973.82   13.87
  -8   0  -1    4.13    1.54
   8   0   1    1.84    1.36
  -8   0  -3   -0.19    1.27
   8   0   3   -1.31    2.11
  -8   0  -4  118.41    2.88
   8   0   4  115.08    3.69
  -8   0  -5   -0.31    1.13
   8   0   5    1.13    1.86
  -8   0  -6 1125.09   10.17
   8   0   6 1120.92   11.62
  -8   0  -7   -1.66    1.34
   8   0   7    2.67    2.33
  -8   0  -8  619.02    7.54
   8   0   8  594.48    9.44
  -8   0  -9   -0.38    1.20
   8   0   9    5.36    2.84
  -8   0 -10   40.22    2.48
   8   0  10   39.40    3.94
  -8   0 -11    1.47    1.20
   8   0  11    5.35    2.89
   8   0  12  469.57    9.38
   8   0  13    2.73    2.82
   8   0  13    0.13    2.33
  -8   0 -13    4.86    3.19
   8   0  14   23.64    4.29
   8   0  14   30.41    4.10
  -8   0 -14   22.77    6.02
   8   0  15    3.89    2.83
   8   0  15    2.60    3.19
  -8   0 -15    2.48    2.24
   8   0  16   13.40    3.03
  -8   0 -16    8.97    6.19
   8   0  17    0.68    1.56
   8   0  17   -0.46    2.66
  -8   0 -17    2.01    2.44
   8   0  18    4.80    3.12
   8   0  18    1.96    3.47
   8   0  19    7.01    4.86
   8   0  20   -2.14    3.47
  -8   2  20    4.97    3.12
  -8   2  20    1.79    2.84
  -8  -2  20   15.05    5.76
   8   2 -20    9.19    4.67
  -8   2  19   -4.42    3.47
  -8   2  19   -1.25    2.07
  -8  -2  19    7.95    3.05
   8   2 -19    2.27    2.96
  -8   2  18   12.03    3.89
  -8   2  18   22.42    5.11
  -8  -2  18   20.99    6.09
   8   2 -18    9.85    3.98
  -8   2  17    5.54    4.15
  -8  -2  17    1.43    1.43
  -8   2  17    1.52    2.20
  -8  -2  17   -4.68    2.56
   8   2 -17   -1.46    3.88
  -8   2  16    4.27    3.11
  -8  -2  16    2.37    1.57
  -8   2  16    3.65    2.65
  -8  -2  16    9.70    4.52
  -8   2  15   47.35    7.29
  -8  -2  15   62.15    8.33
  -8   2  15   71.82    6.46
  -8  -2  15   62.26    7.56
   8   2 -15   69.16   10.67
  -8   2  14   98.69    8.45
  -8  -2  14  123.79   11.47
  -8   2  14  121.11    5.61
  -8  -2  14  107.91    6.44
   8   2 -14   95.97   21.12
  -8   2  13   -0.96    2.73
  -8  -2  13    0.09    2.12
  -8   2  13    4.62    2.82
  -8  -2  13    1.38    2.28
   8   2 -13   -1.00    3.28
   8  -2 -13    2.80    1.43
  -8   2  12    3.34    2.62
  -8  -2  12   10.93    4.33
  -8   2  12    9.42    3.61
  -8  -2  12    8.49    3.12
   8   2 -12    8.31    5.03
   8  -2 -12    8.60    2.78
  -8   2  11   29.46    6.28
  -8  -2  11   28.30    2.80
  -8   2  11   25.84    2.84
  -8  -2  11   25.46    3.05
   8   2 -11   29.10    6.86
  -8   2  10    5.84    2.93
  -8   2  10   -0.99    1.36
  -8  -2  10    4.18    2.18
   8   2 -10   -6.04    3.57
  -8   2   9  890.11   22.22
  -8  -2   9  869.89   17.55
  -8   2   9  868.25   16.97
  -8  -2   9  875.64   18.49
   8   2  -9  891.03   20.18
  -8   2   8    1.32    2.14
  -8  -2   8   -1.11    1.82
  -8   2   8   -0.90    1.14
  -8  -2   8    0.84    2.23
   8   2  -8   -0.24    3.44
  -8   2   7   51.50   12.53
  -8  -2   7   57.32    3.23
  -8   2   7   56.40    2.52
  -8  -2   7   53.75    3.79
   8   2  -7   53.59   10.89
  -8   2   6  116.58    4.74
  -8  -2   6  114.17    3.79
  -8   2   6  119.76    2.89
  -8  -2   6  120.10    4.58
   8   2  -6  127.63    9.38
  -8   2   5 1337.99   15.38
  -8  -2   5 1353.28   12.68
  -8   2   5 1331.55   10.38
   8   2  -5 1304.19   15.59
  -8   2   4    1.96    1.09
  -8  -2   4    0.52    1.68
  -8   2   4    1.43    0.97
   8   2  -4    1.52    1.43
  -8   2   3 1660.43   16.16
  -8  -2   3 1647.87   14.12
  -8   2   3 1647.14   12.34
   8   2  -3 1665.10   16.98
  -8   2   2  641.52    7.28
  -8  -2   2  642.05    6.97
  -8   2   2  653.87    6.26
  -8   2   2  655.10    5.25
   8   2  -2  651.25    9.37
  -8   2   1  570.28    6.77
  -8  -2   1  568.42    7.73
   8   2  -1  581.54    7.77
  -8   2   0  213.01    4.38
  -8  -2   0  208.98    4.56
   8   2   0  212.06    4.79
  -8   2  -1 4667.06   29.72
   8   2   1 4615.13   34.11
   8  -2   1 4655.45   30.09
   8   2   1 4669.13   31.24
  -8   2  -2  829.49    7.41
  -8  -2  -2  801.74    9.15
   8   2   2  830.65   10.38
   8  -2   2  825.58    8.04
   8   2   2  831.30    7.86
  -8  -2  -3  276.12    5.53
  -8   2  -3  283.91    2.62
   8   2   3  278.77    5.64
   8  -2   3  281.40    4.63
  -8  -2  -4   27.71    2.78
   8   2   4   25.01    5.06
   8  -2   4   30.32    2.41
  -8  -2  -5    3.76    2.75
   8   2   5   -0.72    2.29
   8  -2   5    0.83    1.50
  -8  -2  -6 1697.33   16.65
   8   2   6 1693.23   18.31
   8  -2   6 1680.46   15.79
  -8  -2  -7  295.03    6.77
   8   2   7  295.13    7.04
   8  -2   7  296.22    6.16
   8  -2   8    7.47    1.27
  -8  -2  -8    9.25    3.26
   8   2   8   10.35    3.53
   8  -2   8    4.20    2.02
   8  -2   9   11.98    1.66
  -8  -2  -9    7.87    1.65
   8   2   9   11.80    3.48
   8  -2   9   11.83    2.91
   8  -2  10   10.35    3.05
  -8  -2 -10   12.23    3.95
   8   2  10    9.64    4.13
   8  -2  10    9.27    4.21
  -8  -2 -10   11.86    3.67
   8  -2  11   -0.13    0.68
  -8  -2 -11    2.06    2.30
   8   2  11    3.58    2.56
   8  -2  11    2.16    2.60
  -8  -2 -11    0.38    0.54
  -8  -2 -12   42.77    4.02
   8   2  12   34.78    4.74
   8  -2  12   36.55    4.03
  -8  -2 -13   50.10    3.92
   8   2  13   49.94    4.21
   8  -2  13   58.55    4.53
  -8   2 -13   57.89    5.87
  -8  -2 -14   28.94    3.60
   8   2  14   29.68    4.06
   8  -2  14   34.66    4.26
  -8   2 -14   33.26    5.81
  -8  -2 -15    6.95    3.34
   8   2  15   -3.28    2.96
   8  -2  15   -0.50    2.52
  -8   2 -15   -1.57    3.03
   8   2  16    1.47    2.50
   8   2  16   -0.49    3.21
   8  -2  16    5.66    3.47
  -8   2 -16   -0.36    1.88
   8   2  17    3.75    2.55
   8   2  17    5.29    3.51
   8  -2  17    9.10    5.64
  -8   2 -17    2.71    2.29
   8   2  18   22.99    6.73
   8   2  18   29.76    6.94
   8  -2  18   43.51    9.57
  -8   2 -18   25.83    9.21
   8   2  19    1.54    1.63
   8   2  19    0.52    2.94
   8  -2  19   -0.38    3.33
  -8   2 -19    0.47    2.97
   8   2  20    5.08    3.57
   8   2  20   14.59    5.20
   8  -2  20    8.10    5.12
  -8   2 -20    6.40    3.25
  -8   4  18    5.46    2.57
  -8  -4  18    9.38    5.89
   8   4 -18    4.70    4.52
  -8   4  17    3.37    3.33
  -8  -4  17   10.97    3.88
   8   4 -17   -0.83    3.94
  -8   4  16    3.84    2.59
  -8  -4  16   11.28    4.58
   8   4 -16   -2.85    4.31
  -8   4  15    3.20    3.79
  -8  -4  15    5.29    4.08
   8   4 -15    4.18    2.91
  -8   4  14    6.91    4.12
  -8  -4  14    3.23    2.98
   8   4 -14    8.47    4.63
  -8   4  13    2.37    2.19
  -8   4  13    0.40    1.51
  -8  -4  13    0.12    2.93
   8   4 -13   -1.48    3.94
  -8   4  12    5.04    2.55
  -8  -4  12   13.44    4.21
  -8   4  12   11.25    3.94
  -8  -4  12   10.32    5.08
   8   4 -12   10.81    5.02
  -8   4  11   90.51   19.95
  -8  -4  11  107.44    4.58
  -8   4  11  100.40    4.33
  -8  -4  11  104.92    6.41
   8   4 -11   88.74   17.98
  -8   4  10  323.10   18.45
  -8  -4  10  318.55    7.42
  -8   4  10  314.70    7.24
   8   4 -10  314.02   17.85
  -8   4   9  179.45   10.76
  -8  -4   9  163.29    6.44
  -8   4   9  172.00    6.69
   8   4  -9  166.32   28.78
  -8   4   8   37.20    8.84
  -8  -4   8   39.49    2.88
  -8   4   8   41.26    2.76
   8   4  -8   37.14    7.33
  -8   4   7   41.94    9.96
  -8  -4   7   46.60    3.34
  -8   4   7   45.71    3.29
   8   4  -7   39.33    8.96
  -8   4   6  342.88   10.57
  -8  -4   6  355.89    6.87
  -8   4   6  343.87   10.01
   8   4  -6  342.23    8.84
  -8   4   5  377.60   10.89
  -8  -4   5  394.96    9.98
  -8   4   5  376.22    9.41
   8   4  -5  384.83   12.09
  -8   4   4   17.46    3.88
  -8  -4   4   16.78    2.51
  -8   4   4   17.52    4.27
   8   4  -4    9.71    4.49
  -8   4   3   20.57    4.86
  -8  -4   3   21.33    2.70
  -8   4   3   24.83    5.67
   8   4  -3   18.81    3.72
  -8   4   2 1468.18  372.73
  -8  -4   2 1495.44  379.42
  -8   4   2 1451.88   27.13
   8   4  -2 1434.65   29.37
  -8   4   1   93.67    6.58
  -8  -4   1  107.61    4.52
   8   4  -1   99.07    7.19
  -8   4   0   61.99    5.46
  -8  -4   0   73.93    3.81
   8   4   0   68.42   11.24
  -8   4  -1   81.38    3.51
  -8  -4  -1   97.89    4.63
   8   4   1   83.33    4.39
   8   4   1   87.97    7.58
  -8   4  -2    5.70    1.89
  -8  -4  -2    3.52    1.87
   8   4   2    6.23    1.79
   8   4   2    7.55    2.64
  -8   4  -3   19.21    3.06
  -8  -4  -3   16.43    2.57
   8   4   3   20.17    4.75
   8   4   3   20.62    2.57
  -8   4  -4   64.40    3.66
  -8  -4  -4   69.39    4.72
   8   4   4   69.15    7.38
   8  -4   4   64.91    3.57
   8   4   4   62.42    2.75
  -8  -4  -5   59.74    4.43
   8   4   5   59.06   12.85
   8  -4   5   55.52    3.34
   8   4   5   54.90    2.05
  -8  -4  -6  190.63    6.72
   8   4   6  171.71    9.85
   8  -4   6  192.23    6.05
  -8  -4  -7   18.06    3.88
   8   4   7   14.19    5.85
   8  -4   7   14.68    2.87
  -8  -4  -8  296.90    9.89
   8   4   8  281.30    9.93
   8  -4   8  295.84    9.60
  -8  -4  -9  163.42    7.92
   8   4   9  160.68   18.94
   8  -4   9  172.57    8.18
  -8  -4 -10   26.71    3.93
   8   4  10   29.60    5.46
   8  -4  10   22.49    3.78
  -8  -4 -11   12.81    3.95
   8   4  11    5.59    4.30
   8  -4  11   14.96    4.10
  -8   4 -11   18.31    5.70
  -8  -4 -12   16.50    4.15
   8   4  12   11.28    5.09
   8  -4  12   13.37    4.88
  -8   4 -12   28.37    6.35
  -8  -4 -13    4.97    3.76
   8   4  13    0.36    2.50
   8  -4  13    6.46    3.53
  -8   4 -13    1.59    2.91
  -8  -4 -14   -2.03    2.60
   8   4  14    3.53    2.89
   8  -4  14    2.34    3.07
  -8   4 -14   -0.72    3.62
  -8  -4 -15    2.89    4.24
   8   4  15    2.06    2.92
   8  -4  15   -2.32    2.64
  -8   4 -15    0.56    4.90
  -8  -4 -16    3.10    2.92
   8   4  16    4.63    3.69
   8  -4  16    0.86    3.03
  -8   4 -16    1.32    2.47
   8   4  17    6.13    2.78
   8   4  17    2.69    3.33
   8  -4  17    2.92    3.39
  -8   4 -17    7.04    2.97
   8   4  18    6.62    5.49
   8  -4  18    9.70    5.04
  -8   4 -18    7.63    4.36
  -8   6  14   -1.14    3.44
   8   6 -14    8.98    3.97
  -8   6  13   -0.70    3.55
   8   6 -13    6.83    4.39
  -8   6  12    0.18    2.98
   8   6 -12    5.76    3.85
  -8   6  11    1.32    1.84
   8   6 -11   10.08    4.38
   8   6 -10   24.71    6.00
  -8   6   9   11.24    5.46
   8   6  -9    6.82    3.56
  -8   6   8   17.48    6.64
   8   6  -8   27.87    5.95
  -8   6   7   30.82    7.29
   8   6  -7   33.39    8.13
  -8  -6   6   51.36    3.94
   8   6  -6   44.22    8.83
  -8   6   5   21.03    4.85
  -8  -6   5   19.27    3.46
   8   6  -5    9.56    3.66
  -8   6   4    3.51    2.15
  -8  -6   4    8.34    3.79
  -8   6   4    6.54    3.15
   8   6  -4    6.90    3.63
  -8   6   3    2.52    1.77
  -8  -6   3    3.10    2.88
  -8   6   3    2.80    1.93
   8   6  -3    5.30    2.66
  -8  -6   2   89.29    6.53
  -8   6   2   79.05   11.89
   8   6  -2   70.16   11.90
  -8   6   1   51.84   11.85
  -8  -6   1   69.39    5.59
  -8   6   1   74.06    5.27
   8   6  -1   64.19   13.45
  -8   6   0    1.65    1.16
  -8  -6   0    6.85    2.87
   8   6   0    0.41    3.47
   8   6   0    2.51    1.98
  -8  -6  -1    1.43    2.18
   8   6   1   -0.74    3.51
   8   6   1    3.19    2.12
  -8  -6  -2    1.25    2.15
   8   6   2   -0.54    3.14
  -8  -6  -3    8.22    4.04
   8   6   3    7.50    2.82
  -8  -6  -4   -2.75    2.28
   8   6   4    3.53    2.53
  -8   6  -4    5.02    3.20
  -8  -6  -5    1.69    2.12
   8   6   5    5.59    2.79
  -8   6  -5    3.89    3.16
  -8  -6  -6    3.84    2.64
   8   6   6    3.78    2.70
  -8   6  -6    0.36    3.20
  -8  -6  -7    6.68    3.90
   8   6   7    6.44    3.08
  -8   6  -7    9.28    4.50
  -8  -6  -8    8.42    3.49
   8   6   8    3.63    1.96
  -8   6  -8   -0.63    4.17
  -8  -6  -9   -5.50    2.56
   8   6   9    6.09    2.80
  -8   6  -9    0.90    2.70
  -8  -6 -10   21.45    5.71
   8   6  10    7.54    4.11
  -8   6 -10   11.47    4.42
  -8  -6 -11    9.23    7.19
   8   6  11    3.92    1.74
   8  -6  11    5.39    3.25
  -8   6 -11   12.99    7.41
  -8  -6 -12   21.64    5.63
   8   6  12   23.89    6.36
   8  -6  12   31.46    7.13
  -8   6 -12   19.72    5.44
  -8  -6 -13    1.83    3.55
   8   6  13    4.99    3.62
   8  -6  13   -2.30    2.71
  -8   6 -13   -1.47    4.34
   8   8  -2   29.91    8.51
   8   8  -1    1.25    2.70
   8   8   0   10.15    6.80
  -8  -8  -1    0.86    2.34
   8   8   1   -0.95    3.17
  -9   1  20    6.73    2.70
  -9  -1  20    5.66    2.44
  -9   1  20    8.34    3.30
  -9  -1  20    8.84    4.57
   9   1 -20    5.84    4.38
  -9   1  19    4.03    2.41
  -9  -1  19    5.61    2.39
  -9   1  19   12.66    4.76
  -9  -1  19    7.73    3.11
   9   1 -19   13.57    4.68
  -9   1  18   31.27    6.03
  -9  -1  18   29.72    7.69
  -9   1  18   41.06    5.12
  -9  -1  18   39.84    5.04
   9   1 -18   33.42    6.12
  -9   1  17   18.05    5.93
  -9  -1  17   13.32    6.14
  -9   1  17   15.95    5.36
  -9  -1  17   11.93    4.08
   9   1 -17   21.86    6.09
  -9  -1  16   92.27   11.35
  -9   1  16   84.35    6.36
  -9  -1  16   81.36    6.57
   9   1 -16   78.07   15.24
   9  -1 -16   89.88    6.25
  -9   1  15   15.98    5.25
  -9  -1  15   13.26    6.41
  -9   1  15    7.51    2.29
  -9  -1  15   16.42    4.53
   9   1 -15   11.47    3.95
   9  -1 -15   11.25    2.97
  -9   1  14 2801.47   53.14
  -9  -1  14 2770.40   46.29
  -9   1  14 2856.77 1320.89
  -9  -1  14 2839.64 1312.99
   9   1 -14 2792.35   42.11
   9  -1 -14 2788.54   37.77
  -9   1  13   20.26    4.48
  -9   1  13   11.42    3.94
  -9  -1  13    9.55    3.83
   9  -1 -13   11.75    4.17
  -9   1  12  441.66   10.58
  -9  -1  12  440.80    8.88
  -9   1  12  430.61    7.47
  -9  -1  12  440.02    9.55
   9   1 -12  445.54   23.75
   9  -1 -12  432.14    7.93
  -9   1  11   96.33   24.65
  -9  -1  11  111.24    5.03
  -9   1  11  115.66    4.75
  -9  -1  11  107.77    5.38
   9   1 -11  115.64   19.00
   9  -1 -11  113.89    4.99
  -9   1  10   -0.51    2.61
  -9  -1  10    3.15    2.59
  -9   1  10   -0.19    1.46
  -9  -1  10    1.00    1.87
   9   1 -10    1.13    1.34
   9  -1 -10   -1.16    1.77
  -9   1   9  126.33    8.96
  -9  -1   9  139.89    5.94
  -9   1   9  131.79    4.02
  -9  -1   9  131.06    4.81
   9   1  -9  140.97   15.73
   9  -1  -9  129.75    4.18
  -9   1   8  196.41    7.59
  -9  -1   8  206.24    5.45
  -9   1   8  208.01    4.27
  -9  -1   8  205.13    5.11
   9   1  -8  215.56    7.54
   9  -1  -8  207.56    4.79
  -9   1   7   -3.81    3.15
  -9  -1   7   -0.20    1.97
  -9   1   7   -0.06    1.32
  -9  -1   7   -0.87    1.48
   9   1  -7    3.88    1.61
   9  -1  -7    0.70    1.56
  -9   1   6 3180.82   24.97
  -9  -1   6 3193.76   25.11
  -9   1   6 3171.48   21.46
   9   1  -6 3205.02   26.59
   9  -1  -6 3168.29   23.06
  -9   1   5  688.93    9.85
  -9  -1   5  690.55    8.52
  -9   1   5  696.59    6.30
  -9  -1   5  680.86    7.95
   9   1  -5  679.24    9.29
  -9   1   4   40.33    3.48
  -9  -1   4   43.96    2.89
   9  -1  -4   42.36    1.23
  -9   1   4   40.17    1.34
   9   1  -4   47.95    3.81
  -9   1   3 1505.22   13.45
  -9  -1   3 1491.54   12.85
   9  -1  -3 1503.75    9.62
  -9   1   3 1505.53    9.59
   9   1  -3 1482.09   13.49
  -9   1   2   -0.20    1.01
  -9  -1   2    1.75    2.01
   9   1  -2    0.59    2.39
  -9  -1   1  181.09    3.65
   9  -1  -1  183.93    1.65
   9   1  -1  182.45    4.43
  -9   1   0  173.75    3.34
  -9  -1   0  171.56    4.03
   9   1   0  174.81    3.83
  -9   1   0  169.75    2.34
   9  -1   0  175.11    2.32
   9   1   0  170.56    3.89
  -9   1  -1 4953.96   31.24
   9   1   1 4960.17   33.74
   9  -1   1 4986.05   31.20
   9   1   1 4933.22   32.25
  -9   1  -2  106.47    2.24
  -9  -1  -2  112.76    3.55
   9   1   2  107.41    5.22
   9  -1   2  111.19    2.61
  -9   1  -3   15.91    1.75
  -9  -1  -3   15.95    2.62
   9   1   3   16.98    4.22
   9  -1   3   16.87    2.30
  -9   1  -4  274.90    3.40
  -9  -1  -4  273.10    5.18
   9   1   4  259.15    5.30
   9  -1   4  259.94    4.70
  -9   1  -5 3264.58   21.16
   9   1   5 3345.26   26.66
   9  -1   5 3286.21   24.48
  -9  -1  -6   86.48    3.43
  -9   1  -6   86.72    2.27
   9   1   6   87.32    3.92
   9  -1   6   84.38    3.69
  -9  -1  -7    2.59    1.64
  -9   1  -7    3.23    0.87
   9   1   7    4.67    2.56
   9  -1   7    3.38    2.00
  -9   1  -8   -0.03    0.73
   9   1   8    2.67    2.73
   9  -1   8    1.66    2.12
  -9  -1  -9    8.42    2.67
  -9   1  -9    7.26    1.80
   9   1   9    3.98    3.67
   9  -1   9    1.47    2.16
   9  -1  10  485.29   12.29
  -9  -1 -10  491.17   11.36
   9   1  10  492.85   12.27
   9  -1  10  501.27   12.35
   9  -1  11  113.34    4.31
  -9  -1 -11  111.16    4.95
   9   1  11  116.65    5.84
   9  -1  11  108.28    5.57
   9  -1  12   45.24    5.52
  -9  -1 -12   50.10    3.70
   9   1  12   41.24    3.84
   9  -1  12   48.45    5.06
  -9  -1 -12   51.50    3.74
   9  -1  13   11.95    2.73
  -9  -1 -13   15.68    2.50
   9  -1  13    7.79    3.47
  -9  -1 -13   12.02    2.23
   9  -1  14   17.84    9.44
  -9  -1 -14   24.32    3.17
   9   1  14   31.23    5.31
   9  -1  14   19.43    3.11
  -9   1 -14   22.10    3.65
  -9  -1 -14   21.49    3.79
   9   1  15   -0.40    2.19
   9  -1  15    1.88    1.57
   9   1  15    1.14    2.66
   9  -1  15    4.74    4.24
  -9   1 -15   -0.44    2.41
   9   1  16    4.34    2.20
   9   1  16    5.89    3.42
   9  -1  16   12.15    4.99
  -9   1 -16    4.30    2.37
   9   1  17   21.94    6.32
   9   1  17   23.31    4.50
   9  -1  17   24.29    6.10
  -9   1 -17   18.89    6.26
   9   1  18   44.54   14.73
   9   1  18   79.95   14.53
   9  -1  18   73.24   13.27
  -9   1 -18   53.23   19.82
   9   1  19   -1.54    2.34
   9   1  19   -2.47    3.23
   9  -1  19    2.66    3.11
  -9   1 -19    3.03    1.82
   9   1  20    8.25    4.43
   9   1  20    0.18    3.49
   9  -1  20   -0.95    3.35
  -9   3  19    8.28    3.69
  -9  -3  19    7.86    4.48
   9   3 -19   13.73    4.21
  -9   3  18   33.06   10.08
  -9  -3  18   31.41    7.35
   9   3 -18   23.94    6.64
  -9   3  17    5.54    2.83
  -9  -3  17   -1.65    2.92
   9   3 -17    4.81    3.15
  -9   3  16    2.43    2.83
  -9   3  16    6.22    2.93
  -9  -3  16   11.54    5.38
   9   3 -16    7.23    2.91
  -9   3  15   10.01    2.94
  -9  -3  15   11.08    3.48
  -9   3  15    5.64    3.17
  -9  -3  15   12.63    4.13
   9   3 -15    8.24    4.29
  -9   3  14  369.89   19.17
  -9  -3  14  362.07   17.70
  -9   3  14  355.35   17.17
  -9  -3  14  352.51   18.17
   9   3 -14  321.64   21.83
  -9   3  13  101.40   19.09
  -9  -3  13   97.81    4.79
  -9   3  13  100.99    4.82
  -9  -3  13   96.74    5.32
   9   3 -13   92.50   16.62
  -9   3  12    3.67    2.15
  -9  -3  12    6.85    3.33
  -9   3  12    9.74    2.98
  -9  -3  12    0.29    2.19
   9   3 -12    1.57    2.16
  -9   3  11    5.13    3.51
  -9  -3  11    2.98    1.98
  -9   3  11    1.48    1.68
  -9  -3  11    0.81    2.14
   9   3 -11    3.71    2.47
  -9   3  10    8.41    4.80
  -9  -3  10    7.04    3.28
  -9   3  10    7.10    2.89
  -9  -3  10    8.60    3.52
   9   3 -10    2.91    3.29
  -9   3   9    2.16    2.92
  -9  -3   9    3.49    2.66
  -9   3   9    2.64    1.51
  -9  -3   9   -0.29    1.86
   9   3  -9   -4.43    3.81
  -9   3   8   41.66   11.79
  -9  -3   8   37.32    2.87
  -9   3   8   35.74    2.39
  -9  -3   8   38.84    3.12
   9   3  -8   39.55    6.51
  -9   3   7    6.62    3.19
  -9  -3   7    9.76    2.38
  -9   3   7    7.23    1.61
   9   3  -7    6.03    4.13
  -9   3   6  156.49    9.44
  -9  -3   6  147.71   37.70
  -9   3   6  157.90    4.36
   9   3  -6  151.17   39.69
  -9   3   5  248.37    6.85
  -9  -3   5  254.54    5.72
  -9   3   5  253.00    4.01
   9   3  -5  249.78   12.45
  -9   3   4  119.55    6.33
  -9  -3   4  129.95    4.10
  -9   3   4  127.48    2.97
   9   3  -4  114.81   15.02
  -9  -3   3 2381.32   18.65
  -9   3   3 2427.52   16.60
   9   3  -3 2347.63   27.95
  -9   3   2   27.80    6.90
  -9  -3   2   31.67    2.80
  -9   3   2   29.61    1.66
   9   3  -2   28.46    6.81
  -9   3   1  515.85    7.18
  -9  -3   1  515.32    7.81
   9   3  -1  509.41   10.64
  -9   3   0  744.78    9.85
  -9  -3   0  736.61    9.82
   9   3   0  748.46    9.52
  -9   3  -1    1.32    0.69
  -9  -3  -1    3.42    2.16
   9   3   1   -0.01    3.16
  -9   3  -2   69.66    2.99
  -9  -3  -2   62.97    3.97
   9   3   2   78.87    5.30
   9  -3   2   69.39    2.64
   9   3   2   68.33    3.60
  -9   3  -3    2.61    0.76
  -9  -3  -3    2.78    2.34
   9   3   3    5.23    2.55
   9  -3   3    2.99    1.51
   9   3   3    3.25    1.68
  -9  -3  -4   39.57    3.17
   9   3   4   33.59    7.59
   9  -3   4   33.91    2.52
   9   3   4   32.83    1.74
  -9  -3  -5    5.59    3.05
   9   3   5    3.53    2.25
   9  -3   5    8.45    2.29
  -9  -3  -6    1.89    2.14
   9   3   6    5.03    2.19
   9  -3   6    5.50    2.57
  -9  -3  -7   27.67    3.06
   9   3   7   32.67    5.27
   9  -3   7   32.30    3.74
  -9  -3  -7   19.43    2.57
  -9  -3  -8   38.84    3.20
   9   3   8   44.06   10.14
   9  -3   8   38.46    3.70
  -9  -3  -9    1.42    1.92
   9   3   9   -0.29    2.73
   9  -3   9    0.35    2.15
  -9  -3 -10    0.70    2.15
   9   3  10    2.39    3.01
   9  -3  10    3.26    2.42
  -9  -3 -11  115.54    6.46
   9   3  11   93.55    6.97
   9  -3  11  107.68    6.08
  -9  -3 -12  129.60    5.72
   9   3  12  125.02    6.09
   9  -3  12  140.07    6.60
  -9  -3 -13    5.46    3.31
   9   3  13    0.36    3.05
   9  -3  13    3.33    2.93
  -9   3 -13    1.16    3.49
  -9  -3 -14    0.19    2.59
   9   3  14    9.51    4.84
  -9   3 -14    6.55    4.43
  -9  -3 -15   -1.06    2.39
   9   3  15    2.75    3.21
   9  -3  15    2.59    2.66
  -9   3 -15    2.38    3.12
  -9  -3 -16    4.42    2.93
   9   3  16    2.83    3.01
   9  -3  16    5.64    3.20
  -9   3 -16    6.14    3.60
   9   3  17    4.29    3.24
   9   3  17    3.60    3.03
   9  -3  17    4.21    2.84
  -9   3 -17    3.61    3.08
   9   3  18   17.00    4.88
   9  -3  18   29.77    6.40
  -9   3 -18   19.94    4.89
   9   3  19    6.53    4.12
   9   3  19   12.73    5.80
   9  -3  19    7.12    4.06
  -9   3 -19    4.59    4.94
  -9   5  16    6.89    3.99
   9   5 -16   16.93    6.71
  -9   5  15    2.35    2.99
   9   5 -15    7.21    5.29
  -9   5  14    1.71    3.76
   9   5 -14   -4.93    4.95
   9   5 -13   19.64    5.89
  -9   5  12    1.23    2.00
   9   5 -12    3.71    5.29
  -9   5  11   22.45    7.67
   9   5 -11   20.25    7.00
  -9   5  10    7.06    4.66
   9   5 -10    5.53    4.04
  -9   5   9    4.95    3.12
  -9  -5   9   -0.72    1.43
   9   5  -9    1.10    1.88
  -9   5   8   49.85   11.39
  -9  -5   8   47.25    3.46
   9   5  -8   42.49   19.27
  -9   5   7  234.88    9.19
  -9  -5   7  221.85    5.55
  -9   5   7  218.08    5.67
   9   5  -7  229.42   12.96
  -9   5   6   -3.38    2.52
  -9  -5   6   -1.16    1.61
  -9   5   6   -0.97    1.25
   9   5  -6   -1.10    3.81
  -9   5   5    2.01    1.39
  -9  -5   5    9.75    3.70
  -9   5   5    5.20    2.47
   9   5  -5    5.00    3.88
  -9   5   4  117.00    6.40
  -9  -5   4  122.80    5.70
  -9   5   4  123.28    5.90
   9   5  -4  120.74   20.46
  -9   5   3  518.14   17.11
  -9  -5   3  512.62   15.95
  -9   5   3  513.06   16.80
   9   5  -3  527.72   18.26
  -9   5   2   49.41   11.61
  -9  -5   2   52.92    3.61
  -9   5   2   50.64    5.73
   9   5  -2   50.58   10.10
  -9   5   1  147.23    6.39
  -9  -5   1  165.98    7.38
   9   5  -1  155.11   14.82
  -9   5   0  382.68   10.38
  -9  -5   0  394.24   11.17
   9   5   0  379.69   11.86
  -9   5  -1   -0.22    0.63
  -9  -5  -1    3.14    2.46
   9   5   1   -2.19    3.08
   9   5   1    1.48    1.93
  -9   5  -2  187.14    6.62
  -9  -5  -2  192.55    7.36
   9   5   2  177.01    7.61
   9   5   2  172.73    6.18
  -9  -5  -3   41.45    3.79
   9   5   3   35.80    8.06
   9   5   3   39.56    2.82
  -9  -5  -4    3.06    2.32
   9   5   4    2.62    1.97
  -9  -5  -5  136.71    6.14
   9   5   5  115.94   19.77
  -9  -5  -6   29.90    3.49
   9   5   6   22.96    2.91
  -9  -5  -7  126.60    6.14
   9   5   7  117.33   13.95
   9  -5   7  138.83    6.65
  -9  -5  -8   65.65    7.24
   9   5   8   65.78   13.76
   9  -5   8   73.96    5.82
  -9  -5  -9  152.59    9.59
   9   5   9  127.37   20.05
   9  -5   9  151.07    9.06
  -9  -5 -10   27.75    5.27
   9   5  10   23.65    4.49
   9  -5  10   25.46    4.97
  -9   5 -10   28.08    6.94
  -9  -5 -11   26.79    5.08
   9   5  11   33.15    4.89
   9  -5  11   33.06    5.08
  -9   5 -11   30.80    6.67
  -9  -5 -12  153.50   10.70
   9   5  12  150.81   10.10
   9  -5  12  150.64    9.43
  -9   5 -12  145.13   12.06
  -9  -5 -13   10.51    4.53
   9   5  13    2.00    2.93
   9  -5  13    8.15    4.70
  -9   5 -13    7.24    5.31
  -9  -5 -14    1.63    2.70
   9   5  14    3.05    3.06
   9  -5  14    7.72    4.12
  -9   5 -14   -1.00    4.04
  -9  -5 -15   11.74    4.56
   9   5  15   17.49    5.46
   9  -5  15   12.93    4.53
  -9   5 -15   11.90    4.57
  -9  -5 -16   11.15    5.22
   9   5  16    6.85    3.90
   9  -5  16    8.02    3.72
  -9   5 -16   10.15    4.47
  -9   7  10    4.40    3.08
   9   7 -10    6.03    3.23
  -9   7   9    1.05    2.50
   9   7  -9    5.50    3.76
  -9   7   8    9.28    4.17
   9   7  -8   11.66    3.78
  -9   7   7    2.21    2.38
   9   7  -7    6.19    3.48
  -9   7   6    4.36    1.61
   9   7  -6    7.92    3.92
  -9   7   5    0.51    1.25
   9   7  -5    2.65    3.85
  -9   7   4    2.84    2.00
   9   7  -4    2.14    2.14
  -9   7   3   24.78    7.38
  -9  -7   3   35.23    6.97
   9   7  -3   21.21    7.47
  -9  -7   2   48.47    8.91
   9   7  -2   43.22    9.21
  -9  -7   1    1.70    2.51
   9   7  -1    3.78    3.46
   9   7  -1    4.47    2.97
  -9  -7   0    6.28    3.07
   9   7   0    9.34    4.03
  -9   7   0    4.43    2.92
  -9  -7  -1    3.08    2.44
   9   7   1    2.06    1.48
  -9   7  -1    2.39    2.84
  -9  -7  -2    2.24    2.55
   9   7   2    0.44    3.40
  -9   7  -2    2.73    2.85
  -9  -7  -3    7.67    4.13
   9   7   3    7.82    3.88
  -9   7  -3    5.76    3.61
  -9  -7  -4    6.39    3.55
   9   7   4    1.92    2.09
  -9   7  -4    6.54    4.31
  -9  -7  -5    3.57    4.16
   9   7   5    3.92    1.47
  -9   7  -5   -0.20    3.56
  -9  -7  -6   10.43    4.40
   9   7   6   10.47    4.50
  -9   7  -6    6.49    3.11
  -9  -7  -7   45.93    9.16
   9   7   7   35.44    8.23
  -9   7  -7   46.89   10.39
  -9  -7  -8   -0.83    2.59
   9   7   8    4.91    3.40
  -9   7  -8    1.05    1.87
  -9  -7  -9   -2.59    2.32
   9   7   9    0.26    1.48
  -9   7  -9   -3.99    3.60
 -10   0  20   16.02    5.09
 -10   0  20   21.17    4.42
 -10   0  19    1.95    2.01
 -10   0  19    2.75    2.88
  10   0 -19    0.22    2.34
 -10   0  18  169.74   14.63
 -10   0  18  189.35   93.36
  10   0 -18  190.19   93.76
 -10   0  17    0.00    1.95
 -10   0  17    0.58    2.53
  10   0 -17    2.53    2.97
 -10   0  16  196.76   19.61
 -10   0  16  180.04   10.67
  10   0 -16  179.16   10.56
 -10   0  15    0.67    2.20
 -10   0  15   -1.60    2.07
  10   0 -15   -2.30    2.27
 -10   0  14   79.26    8.13
 -10   0  14   85.13    5.02
  10   0 -14   75.19    4.72
 -10   0  13   -0.23    1.97
 -10   0  13    0.63    2.00
  10   0 -13    6.87    4.35
 -10   0  12   70.73   14.77
 -10   0  12   87.74    5.08
  10   0 -12   79.58    5.21
 -10   0  11    1.29    1.41
 -10   0  11    2.87    2.50
  10   0 -11   -0.40    2.53
 -10   0  10  378.79   10.74
 -10   0  10  383.41    9.23
  10   0 -10  380.64    9.97
 -10   0   9   -0.09    1.38
 -10   0   9    1.34    1.43
  10   0  -9   -1.77    2.30
 -10   0   8 2157.92   19.11
 -10   0   8 2150.05   16.16
  10   0  -8 2148.20   17.75
 -10   0   7   -0.12    2.35
 -10   0   7    0.23    1.47
  10   0  -7   -0.68    2.01
 -10   0   6  287.69    6.80
 -10   0   6  284.36    5.29
  10   0  -6  274.21    5.98
 -10   0   5   -0.46    2.09
 -10   0   5   -0.46    1.11
  10   0  -5    0.59    2.00
 -10   0   4  669.13    8.38
 -10   0   4  691.05    6.58
  10   0  -4  674.03    8.09
 -10   0   3    3.35    1.71
  10   0  -3    1.92    1.60
 -10   0   2  972.39    9.30
  10   0  -2  983.45    9.57
 -10   0   1   -1.48    1.78
  10   0  -1   -0.52    0.96
 -10   0   0 5656.92   36.51
  10   0   0 5607.21   35.40
 -10   0  -1    0.03    1.56
  10   0   1    1.23    0.91
 -10   0  -2  921.76    8.84
  10   0   2  948.11   12.68
 -10   0  -3    0.64    1.23
  10   0   3   -1.61    1.68
 -10   0  -4  634.98    5.81
  10   0   4  643.17    6.94
 -10   0  -5   -0.97    1.28
  10   0   5   -2.14    1.96
 -10   0  -6  591.37    7.18
  10   0   6  599.56    8.43
 -10   0  -7    1.16    1.29
  10   0   7   -0.47    2.56
 -10   0  -8 1804.17   14.27
  10   0   8 1780.85   17.28
 -10   0  -9    4.61    2.07
  10   0   9    0.22    2.50
 -10   0 -10   31.74    2.34
  10   0  10   24.67    3.28
 -10   0 -11    4.53    2.29
  10   0  11   -1.02    2.52
 -10   0 -12  175.42    5.07
  10   0  12  166.72    6.68
  10   0  13   -2.02    2.59
  10   0  14  176.51   11.21
  10   0  14  200.86    8.38
 -10   0 -14  174.54    6.68
  10   0  15   -0.60    1.96
  10   0  15   -1.15    3.19
 -10   0 -15    3.38    2.37
  10   0  16    6.68    3.17
  10   0  16    9.04    7.37
 -10   0 -16    1.96    1.74
  10   0  17    1.47    1.64
  10   0  17   -1.13    2.96
 -10   0 -17    6.04    5.39
  10   0  18    7.46    4.74
  10   0  19   -2.78    3.12
  10   0  20    4.65    4.10
 -10   2  20    0.27    2.48
 -10  -2  20    2.05    3.31
  10   2 -20   14.67    6.54
 -10   2  19    1.93    4.29
 -10   2  19    0.33    2.14
 -10  -2  19    9.83    8.40
  10   2 -19    0.83    1.48
 -10   2  18    0.24    1.74
 -10  -2  18    1.31    2.38
 -10   2  18    6.63    3.69
 -10  -2  18    5.34    3.24
  10   2 -18    9.11    5.25
 -10   2  17   30.37    6.26
 -10  -2  17   45.70    4.47
 -10   2  17   43.50    4.62
 -10  -2  17   40.04    5.13
  10   2 -17   42.18    8.10
 -10   2  16   27.89    5.49
 -10  -2  16   35.57    4.17
 -10   2  16   38.83    4.02
 -10  -2  16   49.69    5.93
  10   2 -16   36.73    5.84
 -10   2  15    4.56    2.10
 -10  -2  15    3.98    3.47
 -10   2  15    2.37    2.14
 -10  -2  15    4.75    3.21
  10   2 -15    7.47    3.34
 -10   2  14   88.59   18.34
 -10  -2  14  108.77    5.85
 -10   2  14  108.59    5.31
 -10  -2  14   98.38    5.87
  10   2 -14   91.93   20.02
  10  -2 -14   95.13    3.97
 -10   2  13    2.59    1.83
 -10  -2  13   11.45    3.69
 -10   2  13   13.40    3.16
 -10  -2  13   11.36    3.65
  10   2 -13    5.67    3.33
 -10   2  12  189.76    8.92
 -10  -2  12  176.71    6.58
 -10   2  12  190.23    6.59
 -10  -2  12  181.85    7.42
  10   2 -12  192.67   23.02
 -10   2  11   53.06   12.96
 -10  -2  11   62.90    3.94
 -10   2  11   58.58    3.29
 -10  -2  11   53.15    4.18
  10   2 -11   51.45   11.81
 -10   2  10   80.46    6.96
 -10  -2  10   78.04    4.44
 -10   2  10   78.90    3.46
 -10  -2  10   97.73   23.31
  10   2 -10   77.86   15.54
 -10   2   9  255.98    9.34
 -10  -2   9  245.82    7.54
 -10   2   9  245.73    6.32
 -10  -2   9  257.73    8.08
  10   2  -9  245.22    8.70
 -10   2   8   40.44    8.52
 -10  -2   8   44.70    3.28
 -10   2   8   46.20    2.44
 -10  -2   8   44.65    3.78
  10   2  -8   39.47    7.64
 -10   2   7   54.17    4.15
 -10  -2   7   66.55    3.75
 -10   2   7   61.29    2.27
 -10  -2   7   59.86    3.51
  10   2  -7   68.56    5.90
 -10  -2   6  806.75    9.37
  10   2  -6  788.20   12.73
 -10   2   5  630.25    9.07
 -10  -2   5  625.96    8.17
 -10   2   5  615.66    5.58
  10   2  -5  630.33   10.12
 -10   2   4   27.52    5.61
 -10  -2   4   27.85    2.62
 -10   2   4   26.16    1.01
  10   2  -4   29.49    5.72
 -10   2   3   -0.19    1.71
 -10  -2   3    3.49    1.95
 -10   2   3    3.42    0.69
  10   2  -3    4.94    2.38
 -10   2   2 1655.69   15.22
 -10  -2   2 1654.21   14.94
  10   2  -2 1634.48   15.17
 -10   2   1  440.92    6.53
 -10  -2   1  440.54    7.05
 -10   2   1  455.74    4.20
  10   2  -1  437.55    7.05
 -10   2   0  380.24    5.17
 -10  -2   0  368.82    6.44
  10  -2   0  371.96    4.06
  10   2   0  380.39    6.49
 -10   2  -1   11.01    2.75
 -10  -2  -1   14.01    2.43
  10   2   1    5.02    3.15
  10  -2   1    5.87    1.23
  10   2   1   12.32    2.15
 -10   2  -2 1522.77   12.00
 -10  -2  -2 1484.55   14.13
  10   2   2 1512.41   16.14
  10  -2   2 1507.95   12.15
  10   2   2 1507.59   12.67
  10  -2   3  179.24    3.48
 -10   2  -3  182.82    2.74
 -10  -2  -3  184.69    5.06
  10   2   3  176.37    9.11
  10  -2   3  176.01    4.29
  10  -2   4   93.03    1.74
 -10  -2  -4   93.12    4.10
  10   2   4   92.20    4.43
  10  -2   4   96.37    3.16
 -10  -2  -5  167.96    5.26
  10   2   5  175.14    5.96
  10  -2   5  176.77    4.48
 -10  -2  -6  125.25    5.30
  10   2   6  127.24    5.98
  10  -2   6  129.02    4.18
 -10  -2  -7  256.92    6.32
  10   2   7  256.69    9.66
  10  -2   7  265.21    6.04
  10  -2   8  400.91    7.19
  10  -2   8  407.78    7.29
 -10  -2  -8  398.55   10.03
  10   2   8  406.83   11.36
  10  -2   8  400.58   10.08
  10  -2   9   14.47    0.93
 -10  -2  -9   12.31    4.45
  10   2   9   13.73    3.21
  10  -2   9   12.85    3.97
  10  -2  10   96.96    2.33
 -10  -2 -10   99.57    4.90
  10   2  10  106.25    5.73
  10  -2  10   96.04    4.88
  10  -2  11    1.27    0.72
 -10  -2 -11    1.82    2.44
  10   2  11    4.57    2.89
  10  -2  11    2.65    2.53
 -10  -2 -12   62.45    4.70
  10   2  12   65.42    5.31
  10  -2  12   59.74    4.45
 -10  -2 -13    6.04    3.34
  10   2  13    2.43    2.71
  10  -2  13    2.52    2.41
 -10  -2 -14   20.64    3.33
  10   2  14   14.60    2.80
  10  -2  14   19.82    4.03
 -10   2 -14   13.02    3.70
 -10  -2 -15    4.54    2.57
  10   2  15   -1.68    2.66
  10  -2  15   -1.16    2.57
 -10   2 -15    0.76    2.93
 -10  -2 -16    5.70    2.83
  10   2  16    4.30    3.56
  10  -2  16    4.16    2.92
 -10   2 -16    5.67    2.34
  10   2  17    6.02    3.35
  10   2  17   -0.74    3.16
  10  -2  17    0.28    2.79
 -10   2 -17   -0.47    3.30
  10   2  18   -1.15    2.71
  10   2  18    8.54    4.53
  10  -2  18    4.17    3.34
 -10   2 -18    5.07    2.52
  10   2  19    7.79    3.10
  10   2  19   23.47    6.50
  10  -2  19   16.59    5.64
 -10   2 -19    9.53    4.86
 -10  -4  18   16.53    6.87
  10   4 -18    5.03    3.61
 -10   4  17   -7.08    3.94
 -10  -4  17    4.52    4.86
  10   4 -17    9.53    3.35
 -10   4  16    2.32    3.37
 -10  -4  16    3.15    4.29
  10   4 -16   -4.66    4.39
 -10   4  15    4.58    3.07
 -10  -4  15    7.32    3.76
  10   4 -15    4.56    2.83
 -10   4  14    6.08    6.04
 -10  -4  14    2.94    3.58
  10   4 -14    2.70    2.94
 -10   4  13   -4.43    3.52
 -10  -4  13    1.75    2.85
  10   4 -13  -10.11    3.89
 -10   4  12   66.02   15.40
 -10  -4  12  104.80    6.55
 -10  -4  12  108.04    7.90
  10   4 -12   87.37   13.22
 -10   4  11   16.89    5.99
 -10  -4  11   13.28    1.98
  10   4 -11   20.81    5.77
 -10   4  10    2.06    2.82
 -10  -4  10    1.86    2.55
 -10   4  10    4.44    2.30
  10   4 -10    3.99    2.78
 -10   4   9   82.37   19.71
 -10  -4   9   82.19    4.02
 -10   4   9   83.10    4.07
  10   4  -9   82.41   15.58
 -10   4   8  189.10    9.07
 -10  -4   8  184.69    6.63
 -10   4   8  190.73    5.84
  10   4  -8  188.26   14.78
 -10   4   7   24.84    4.79
 -10  -4   7   16.74    2.71
 -10   4   7   19.93    2.33
  10   4  -7    8.55    4.47
 -10   4   6   40.63   10.88
 -10  -4   6   43.53    3.66
 -10   4   6   39.47    5.16
  10   4  -6   38.45    9.07
 -10   4   5  142.97    6.73
 -10  -4   5  162.41    5.61
 -10   4   5  141.49    5.57
  10   4  -5  137.23   11.56
 -10   4   4    8.08    2.99
 -10  -4   4   13.73    2.84
 -10   4   4    9.61    3.21
  10   4  -4    8.19    3.56
 -10   4   3  135.35    7.55
 -10  -4   3  141.76    6.03
 -10   4   3  133.89    4.49
  10   4  -3  133.78   10.60
 -10   4   2   12.35    4.06
 -10  -4   2   12.62    3.76
 -10   4   2   10.14    2.93
  10   4  -2    8.43    3.58
 -10   4   1   -0.78    1.57
 -10  -4   1    3.25    2.30
  10   4  -1    3.93    2.48
 -10   4   0  205.98    7.38
 -10  -4   0  199.42    6.82
  10   4   0  209.45    8.13
 -10   4  -1  113.35    4.82
 -10  -4  -1  117.96    4.88
  10   4   1  116.15    5.39
  10   4   1  121.11    5.48
 -10   4  -2    1.08    0.93
 -10  -4  -2    3.63    2.34
  10   4   2    4.52    2.19
  10   4   2    5.11    2.91
 -10   4  -3   18.56    3.10
 -10  -4  -3   19.96    3.08
  10   4   3   22.31    4.10
  10   4   3   18.93    2.37
 -10  -4  -4   42.27    4.22
  10   4   4   42.46    8.60
  10  -4   4   42.18    3.11
  10   4   4   40.36    2.62
 -10  -4  -5   84.01    5.02
  10   4   5   88.15    6.65
  10  -4   5   91.91    4.44
 -10  -4  -6    1.52    2.35
  10   4   6    2.76    2.15
  10  -4   6    0.51    1.69
 -10  -4  -7   67.37    4.50
  10   4   7   78.25   25.31
  10  -4   7   78.26   22.32
 -10  -4  -8  366.28   13.58
  10   4   8  347.54   18.58
  10  -4   8  357.43   12.41
 -10  -4  -9  110.97    6.69
  10   4   9   96.50   11.30
  10  -4   9   89.51    5.13
 -10  -4 -10  122.90    6.45
  10   4  10  131.83   11.62
  10  -4  10  116.68    6.57
 -10  -4 -11   25.89    4.82
  10   4  11   37.00    7.56
  10  -4  11   30.10    5.13
 -10  -4 -12    7.73    4.65
  10   4  12   -2.07    3.20
  10  -4  12    1.45    2.53
 -10   4 -12   -1.87    3.33
 -10  -4 -13    1.13    2.61
  10   4  13   -2.94    2.87
  10  -4  13    4.39    3.49
 -10   4 -13    9.12    4.15
 -10  -4 -14    8.43    3.62
  10   4  14    7.74    3.47
  10  -4  14   13.48    4.62
 -10   4 -14   13.67    6.14
 -10  -4 -15   -0.18    2.83
  10   4  15   -2.62    2.82
  10  -4  15    4.43    3.81
 -10   4 -15    1.39    2.64
 -10  -4 -16   24.02    5.55
  10   4  16   31.84    6.53
  10  -4  16   28.71    6.48
 -10   4 -16   21.42    7.24
 -10  -4 -17    0.03    2.55
  10   4  17    4.95    3.83
  10  -4  17    0.23    2.71
 -10   4 -17    5.61    2.38
 -10   6  13   -0.42    3.29
  10   6 -13   -2.44    4.68
 -10   6  12   10.71    4.11
  10   6 -12    2.37    1.74
 -10   6  11    6.22    3.57
  10   6 -11    8.69    6.45
 -10   6  10   17.12    4.95
  10   6 -10   26.30    6.96
 -10   6   9    1.02    1.51
  10   6  -9    2.09    2.89
 -10   6   8    4.82    2.59
  10   6  -8   -4.80    3.75
 -10   6   7    3.35    1.71
 -10  -6   7    1.28    1.79
  10   6  -7    5.49    2.55
 -10   6   6    5.36    2.80
 -10  -6   6    0.49    1.70
  10   6  -6   -4.26    3.11
 -10   6   5   -0.13    1.51
 -10  -6   5    0.35    1.65
  10   6  -5    6.53    3.52
 -10   6   4    3.67    2.62
 -10  -6   4   -2.15    1.66
  10   6  -4    6.74    2.89
 -10   6   3   43.10   11.31
 -10  -6   3   46.16    4.36
  10   6  -3   52.06    8.93
 -10  -6   2  144.92    9.04
  10   6  -2  140.74   12.02
 -10   6   1  130.55   11.40
 -10  -6   1  160.50    9.66
 -10   6   1  146.93    8.49
  10   6  -1  142.53   15.54
 -10   6   0    5.99    2.62
 -10  -6   0   12.90    4.38
  10   6   0   10.79    5.61
  10   6   0    5.41    2.10
 -10  -6  -1   53.59    6.14
  10   6   1   56.91   10.30
  10   6   1   46.19    5.44
 -10  -6  -2   10.48    4.21
  10   6   2   11.98    5.03
 -10  -6  -3   68.20    6.12
  10   6   3   51.77    8.41
 -10  -6  -4   -4.79    2.12
  10   6   4   -0.14    3.05
 -10  -6  -5   17.62    5.55
  10   6   5   10.57    4.72
 -10  -6  -6    1.63    2.48
  10   6   6    7.33    5.54
 -10  -6  -7    5.06    3.01
  10   6   7   -2.47    2.71
 -10   6  -7    2.24    4.03
 -10  -6  -8    6.86    4.36
  10   6   8    2.97    3.85
 -10   6  -8    6.23    4.56
 -10  -6  -9    1.91    2.96
  10   6   9   -2.15    2.98
 -10   6  -9   -8.84    4.08
 -10  -6 -10   74.78   13.26
  10   6  10   55.27   13.54
 -10   6 -10   68.24   13.53
 -10  -6 -11    4.17    2.79
  10   6  11    8.86    2.88
  10  -6  11    7.56    3.72
 -10   6 -11    5.59    4.10
 -10  -6 -12   14.09    4.03
  10   6  12   18.34    5.93
  10  -6  12   18.83    4.71
 -10   6 -12   30.27    8.89
 -10  -6 -13    3.40    3.79
  10   6  13   12.82    5.58
  10  -6  13    5.61    4.27
 -10   6 -13    5.72    4.08
 -11  -1  20   19.04    5.49
 -11   1  20   18.70    4.71
 -11  -1  20   20.57    5.66
  11   1 -20   13.99    4.98
 -11   1  19    2.65    2.55
 -11  -1  19    3.43    2.99
 -11   1  19   -0.84    2.00
 -11  -1  19    2.57    3.44
  11   1 -19    0.24    2.91
 -11   1  18    1.24    2.21
 -11  -1  18   -0.61    2.32
 -11   1  18   -1.08    1.93
 -11  -1  18    1.50    2.76
  11   1 -18    4.02    3.34
 -11   1  17    5.43    2.61
 -11  -1  17    3.55    1.97
 -11   1  17    3.80    3.24
 -11  -1  17    1.06    2.42
  11   1 -17    2.52    4.71
 -11   1  16   26.47    5.18
 -11  -1  16   32.70    7.49
 -11   1  16   41.62    5.27
 -11  -1  16   38.97    4.40
  11   1 -16   30.86   20.49
  11  -1 -16   43.94    4.68
 -11   1  15  108.19   13.91
 -11  -1  15  107.08    9.88
 -11   1  15   90.35    5.07
 -11  -1  15   91.45    5.38
  11   1 -15   96.86    6.78
  11  -1 -15   98.63    4.91
 -11   1  14    7.58    3.89
 -11  -1  14    3.65    3.28
 -11   1  14    9.10    3.44
  11   1 -14    6.99    3.52
  11  -1 -14    8.59    3.84
 -11   1  13  144.53   15.42
 -11  -1  13  143.32    8.46
 -11   1  13  140.16    6.09
 -11  -1  13  136.22    6.95
  11   1 -13  140.79    8.29
  11  -1 -13  138.42    6.33
 -11   1  12   28.23    6.67
 -11  -1  12   35.51    9.69
 -11   1  12   31.09    3.01
 -11  -1  12   30.13    3.48
  11   1 -12   32.55    5.22
  11  -1 -12   24.88    2.75
 -11   1  11  263.78   14.53
 -11  -1  11  270.96    8.52
 -11   1  11  279.06    7.65
 -11  -1  11  279.51    9.12
  11   1 -11  266.08    9.38
  11  -1 -11  288.48    8.70
 -11   1  10    3.24    2.25
 -11  -1  10   -0.52    2.55
 -11   1  10    1.11    1.34
 -11  -1  10    4.13    1.80
  11   1 -10   -2.20    2.92
  11  -1 -10    0.51    1.92
 -11   1   9   68.39    6.27
 -11  -1   9   78.13   10.26
 -11   1   9   62.98    2.71
 -11  -1   9   72.18    3.92
  11   1  -9   72.39    4.84
  11  -1  -9   69.63    3.40
 -11   1   8   26.43    5.54
 -11  -1   8   33.97    7.64
 -11   1   8   25.20    2.14
 -11  -1   8   23.38    2.27
  11   1  -8   26.34    3.80
  11  -1  -8   28.18    2.62
 -11   1   7   23.24    7.06
 -11  -1   7   19.66    4.13
 -11   1   7   22.36    1.80
 -11  -1   7   25.08    2.41
  11   1  -7   22.90    4.40
  11  -1  -7   20.39    2.35
 -11   1   6 1421.60   15.47
 -11  -1   6 1435.29   13.91
 -11   1   6 1448.84   11.24
 -11  -1   6 1440.07   13.41
  11   1  -6 1436.34   15.22
  11  -1  -6 1440.59   13.45
 -11   1   5  505.85    7.90
 -11  -1   5  501.54    7.46
 -11   1   5  504.43    5.03
  11   1  -5  511.38    8.81
 -11   1   4 3816.56   29.76
 -11  -1   4 3801.18   27.66
  11  -1  -4 3855.45   23.98
 -11   1   4 3807.96   23.65
  11   1  -4 3849.46   28.62
 -11   1   3   24.12    6.37
 -11  -1   3   24.79    2.37
  11  -1  -3   24.53    0.72
  11   1  -3   21.65    2.56
 -11   1   2 4077.25   28.69
 -11  -1   2 4011.46   28.26
  11   1  -2 4063.84   29.08
 -11   1   1    4.84    2.38
 -11  -1   1    9.28    2.87
  11  -1  -1    4.52    0.65
  11   1  -1    6.87    2.12
 -11   1   0 2344.80   17.34
 -11  -1   0 2354.80   18.42
  11   1   0 2371.05   18.93
 -11   1   0 2388.98   15.65
  11  -1   0 2368.43   15.55
  11   1   0 2363.96   18.45
 -11   1  -1   36.42    2.07
 -11  -1  -1   35.59    2.44
  11   1   1   45.79    6.49
  11  -1   1   35.87    1.54
 -11   1  -2   24.26    1.39
 -11  -1  -2   25.24    2.48
  11   1   2   26.98    6.69
  11  -1   2   25.47    1.84
 -11   1  -3   45.25    1.92
 -11  -1  -3   42.91    2.61
  11   1   3   46.07    9.43
  11  -1   3   46.92    2.43
 -11   1  -4   51.06    8.05
 -11  -1  -4   52.34    8.56
  11   1   4   49.60    9.04
  11  -1   4   47.38    2.61
 -11   1  -5 5628.49  865.65
 -11  -1  -5 5533.34   37.73
  11   1   5 5530.14   40.71
  11  -1   5 5563.19  855.75
 -11  -1  -6  191.87    4.97
 -11   1  -6  188.49    3.42
  11   1   6  196.92    5.78
  11  -1   6  181.50    4.93
 -11   1  -7  302.21    4.03
  11   1   7  278.56    6.53
  11  -1   7  283.99    6.22
 -11  -1  -8   61.44    3.44
 -11   1  -8   65.45    2.42
  11   1   8   58.96    3.92
  11  -1   8   60.15    3.46
 -11  -1  -9   46.16    3.37
 -11   1  -9   47.54    2.18
  11   1   9   40.70    3.61
  11  -1   9   47.07    3.78
 -11  -1 -10   43.32    3.26
 -11   1 -10   49.87    2.33
  11   1  10   49.27    4.62
  11  -1  10   52.24    4.38
  11  -1  11   36.56    2.82
 -11  -1 -11   35.12    3.38
  11   1  11   35.48    3.57
  11  -1  11   34.89    3.81
  11  -1  12   66.43    7.46
 -11  -1 -12   71.64    3.88
  11   1  12   69.26    5.13
  11  -1  12   70.71    4.42
 -11  -1 -13   27.21    2.62
  11   1  13   25.44    4.56
  11  -1  13   25.33    4.11
  11  -1  14    8.59    3.83
 -11  -1 -14   24.67    3.14
  11   1  14   24.69    5.06
  11  -1  14   14.14    2.69
 -11  -1 -14   18.62    2.33
 -11  -1 -15   48.30    5.17
  11   1  15   41.90    5.21
  11  -1  15   51.87    7.04
 -11   1 -15   58.51    6.83
  11   1  16    2.23    2.38
  11   1  16   -4.11    2.43
  11  -1  16   -0.91    2.93
 -11   1 -16    2.91    2.32
  11   1  17    3.65    2.16
  11   1  17    7.55    4.33
  11  -1  17    5.43    3.92
 -11   1 -17    1.00    1.28
  11   1  18    3.12    2.33
  11   1  18    5.84    4.94
  11  -1  18    1.97    3.67
 -11   1 -18    4.36    2.44
  11   1  19   -0.50    1.41
  11   1  19    1.47    3.53
  11  -1  19    6.03    4.66
 -11   1 -19    2.96    1.93
  11   1  20   62.02   14.27
  11  -1  20   54.47   12.59
 -11   3  19    7.60    3.70
 -11  -3  19   22.40    6.59
  11   3 -19   35.36    9.39
 -11   3  18    2.84    3.17
 -11  -3  18    3.43    3.20
  11   3 -18    6.03    3.38
 -11   3  17   24.41    9.00
 -11  -3  17   23.11    5.70
  11   3 -17   31.66    7.01
 -11   3  16    3.55    2.15
 -11  -3  16    4.27    3.89
 -11  -3  16   -2.21    2.98
  11   3 -16    5.25    4.08
 -11   3  15   87.60   18.25
 -11  -3  15   92.62    5.75
 -11  -3  15  108.54    8.17
  11   3 -15   88.83   16.64
 -11   3  14   11.71    2.92
 -11  -3  14   11.77    3.63
 -11   3  14   18.17    3.34
 -11  -3  14   19.39    4.42
 -11   3  13   54.16   16.15
 -11  -3  13   53.65    3.92
 -11   3  13   54.30    3.55
 -11  -3  13   54.37    4.85
  11   3 -13   44.08   20.09
 -11   3  12   26.81    6.23
 -11  -3  12   25.60    2.92
 -11   3  12   25.78    2.74
 -11  -3  12   28.92    3.62
  11   3 -12   14.10    4.72
 -11   3  11   63.31   13.99
 -11  -3  11   57.62    3.74
 -11   3  11   65.85    3.20
 -11  -3  11   66.82    4.84
  11   3 -11   62.07   12.90
 -11   3  10   26.59    5.91
 -11  -3  10   24.76    3.44
 -11   3  10   22.86    2.59
 -11  -3  10   26.24    3.74
  11   3 -10   20.18    5.12
 -11   3   9  103.27   13.31
 -11  -3   9   98.71    4.40
 -11   3   9   98.62    3.24
 -11  -3   9  111.84    5.29
  11   3  -9   81.46   14.85
 -11   3   8   16.65    3.65
 -11  -3   8   15.47    2.39
 -11   3   8   18.34    1.83
  11   3  -8   20.57    4.12
 -11   3   7   60.11   13.69
 -11  -3   7   64.23    3.88
 -11   3   7   57.08    2.35
  11   3  -7   55.98   11.70
 -11   3   6   43.74   11.85
 -11  -3   6   46.29    3.08
 -11   3   6   47.89    2.01
  11   3  -6   52.39   10.19
 -11   3   5    6.95    2.66
 -11  -3   5    7.15    2.19
 -11   3   5    8.88    1.20
 -11   3   4  582.95    9.61
 -11  -3   4  568.78    8.43
 -11   3   4  583.51    6.45
  11   3  -4  583.61   23.28
 -11   3   3    7.40    3.33
 -11  -3   3   11.52    3.12
 -11   3   3   10.25    2.56
  11   3  -3    7.53    3.11
 -11   3   2 1179.13   12.48
 -11  -3   2 1156.67   12.58
 -11   3   2 1187.15   10.37
  11   3  -2 1144.09   13.58
 -11   3   1  226.33    4.79
 -11  -3   1  229.05    5.52
  11   3  -1  232.83    5.95
 -11   3   0 1624.74   13.89
 -11  -3   0 1658.89   15.73
  11   3   0 1620.18   14.64
 -11   3  -1 1205.98   11.24
 -11  -3  -1 1183.98   13.23
  11   3   1 1160.89   13.86
  11  -3   1 1171.14    9.87
  11   3   1 1168.90   12.12
 -11   3  -2   -0.55    0.69
 -11  -3  -2    1.77    2.33
  11   3   2    1.60    2.35
  11  -3   2    1.48    1.87
  11   3   2   -1.51    1.54
 -11   3  -3  110.10    2.56
 -11  -3  -3  120.70    5.14
  11   3   3  105.54    8.19
  11  -3   3  107.40    3.43
  11   3   3  107.82    3.23
 -11   3  -4  424.37    3.02
 -11   3  -4  433.57    3.03
 -11  -3  -4  444.10    8.57
  11   3   4  428.16    8.56
 -11  -3  -5    3.55    2.15
  11   3   5    1.77    1.38
  11  -3   5    0.54    1.43
 -11  -3  -6  157.68    5.91
  11   3   6  151.92   40.01
  11  -3   6  160.08    5.70
 -11  -3  -7   47.22    3.43
  11   3   7   46.83    8.89
  11  -3   7   51.78    3.40
 -11  -3  -8   59.59    3.88
  11   3   8   63.75   10.93
  11  -3   8   58.68    4.75
 -11  -3  -9   97.30    5.20
  11   3   9   86.94   12.38
  11  -3   9  100.31    5.61
 -11  -3 -10   23.00    3.33
  11   3  10   25.56    4.27
  11  -3  10   20.54    3.11
 -11  -3 -11  629.46   13.31
  11   3  11  642.64   14.60
  11  -3  11  618.59   13.00
 -11  -3 -12   17.51    4.07
  11   3  12   18.53    3.95
  11  -3  12   13.62    3.34
 -11  -3 -13    8.14    4.26
  11   3  13   11.42    4.77
  11  -3  13    4.17    2.79
 -11  -3 -14    4.16    3.06
  11   3  14    5.75    5.08
  11  -3  14    0.59    2.74
 -11   3 -14    2.47    3.42
 -11  -3 -15    4.62    3.46
  11   3  15   -2.23    3.25
  11  -3  15    1.20    2.85
 -11   3 -15    6.50    4.49
 -11  -3 -16   28.46    4.24
  11   3  16   25.33    5.07
  11  -3  16   12.52    3.78
 -11   3 -16   19.07    4.02
 -11  -3 -17    3.12    2.09
  11   3  17   -0.31    3.06
  11  -3  17    7.53    3.52
 -11   3 -17   -0.31    3.86
  11   3  18   14.00    5.35
  11   3  18    8.77    4.36
  11  -3  18    8.84    3.37
 -11   3 -18   13.30    4.56
 -11   5  16    1.73    2.60
  11   5 -16    7.28    4.58
 -11   5  15    6.45    4.75
  11   5 -15   22.15    5.73
 -11   5  14    3.66    3.11
  11   5 -14   -1.29    4.82
 -11   5  13   43.85   12.47
  11   5 -13   40.98    8.97
 -11   5  12   20.49    5.31
  11   5 -12   14.35    8.98
 -11   5  11   62.79   11.61
  11   5 -11   43.12   12.72
 -11   5  10  102.55   15.38
 -11  -5  10  109.28    5.77
  11   5 -10   95.65   21.22
 -11   5   9    7.31    3.57
 -11  -5   9    9.12    6.39
  11   5  -9   -0.06    3.65
 -11   5   8   81.22   20.71
 -11  -5   8  103.89    6.63
  11   5  -8   85.93   15.97
 -11   5   7   11.76    4.95
 -11  -5   7   20.11    3.42
  11   5  -7   21.16    5.16
 -11   5   6   -3.44    2.46
 -11  -5   6    1.41    1.70
  11   5  -6   -3.15    4.01
 -11   5   5    3.94    2.34
 -11  -5   5    4.01    2.09
  11   5  -5    5.93    3.80
 -11   5   4    1.09    1.10
 -11  -5   4    5.31    3.33
 -11   5   4   -1.41    1.15
  11   5  -4    1.41    1.61
 -11   5   3   60.98    8.98
 -11  -5   3   60.16    4.29
 -11   5   3   57.33    5.20
  11   5  -3   63.27   11.53
 -11   5   2  441.53   17.01
 -11  -5   2  406.07   13.68
 -11   5   2  431.18   13.43
  11   5  -2  415.87   22.40
 -11   5   1   72.27    5.23
 -11  -5   1   83.57    5.26
  11   5  -1   74.06   11.89
 -11   5   0   30.89    6.72
 -11  -5   0   40.01    4.02
  11   5   0   42.27    5.23
 -11   5  -1   35.35    7.31
 -11  -5  -1   49.95    4.56
  11   5   1   48.38    8.46
  11   5   1   50.44    4.38
 -11   5  -2    6.69    2.62
 -11  -5  -2    7.29    3.03
  11   5   2    5.40    3.06
  11   5   2    8.04    3.34
 -11  -5  -3   11.89    3.14
  11   5   3    7.93    3.93
  11   5   3    7.72    2.60
 -11  -5  -4   -2.91    2.03
  11   5   4    0.05    1.23
 -11  -5  -5    4.27    2.34
  11   5   5   10.21    4.08
 -11  -5  -6   50.14    3.99
  11   5   6   47.60   11.16
  11  -5   6   57.39    3.94
 -11  -5  -7   32.24    4.31
  11   5   7   22.33    4.61
  11  -5   7   29.93    3.92
 -11  -5  -8   14.12    4.86
  11   5   8    7.69    3.35
  11  -5   8    6.76    2.96
 -11  -5  -9    1.57    2.52
  11   5   9    1.64    2.12
  11  -5   9    3.80    3.40
 -11  -5 -10    3.31    3.23
  11   5  10    4.94    2.47
  11  -5  10    1.05    2.37
 -11  -5 -11   37.68    7.42
  11   5  11   38.56    4.47
  11  -5  11   35.69    4.98
 -11   5 -11   20.18   17.62
 -11  -5 -12   68.84    6.86
  11   5  12   58.97    6.19
  11  -5  12   85.17    7.97
 -11   5 -12   60.29    8.70
 -11  -5 -13    6.25    3.99
  11   5  13    4.90    3.02
  11  -5  13    7.31    4.59
 -11   5 -13    2.33    4.71
 -11  -5 -14    3.29    2.92
  11   5  14   10.61    4.42
  11  -5  14    8.63    4.15
 -11   5 -14    4.79    3.47
 -11  -5 -15    6.50    3.31
  11   5  15    2.88    3.69
  11  -5  15    8.81    3.23
 -11   5 -15    6.92    3.30
 -11   7   9   27.69    7.77
  11   7  -9   26.48    8.09
 -11   7   8    5.02    3.12
  11   7  -8    8.92    3.08
 -11   7   7   -0.49    2.35
  11   7  -7    4.30    3.84
 -11   7   6    4.63    4.17
  11   7  -6    1.25    2.34
 -11   7   5    2.38    1.73
  11   7  -5    3.31    3.39
 -11   7   4   16.57    4.61
 -11  -7   4   25.29    5.58
  11   7  -4   10.60    4.62
 -11  -7   3   44.64    8.23
  11   7  -3   31.12    8.38
 -11  -7   2   22.41    5.29
  11   7  -2   15.38    6.39
 -11  -7   1    1.93    2.29
  11   7  -1    0.47    3.39
 -11  -7   0   -1.70    1.97
  11   7   0   -1.92    3.10
 -11  -7  -1   27.02    6.02
  11   7   1   29.77    8.36
 -11   7  -1   40.44    8.42
 -11  -7  -2    2.24    2.66
  11   7   2   -0.36    3.10
 -11   7  -2    0.00    2.93
 -11  -7  -3   -1.39    2.24
  11   7   3    6.63    3.86
 -11   7  -3    2.84    4.56
 -11  -7  -4   -0.22    2.79
  11   7   4   -1.13    2.73
 -11   7  -4    3.35    3.67
 -11  -7  -5   18.67    6.25
  11   7   5   18.51    4.59
 -11   7  -5   20.98    6.50
 -11  -7  -6   -2.00    2.70
  11   7   6   -1.51    3.19
 -11   7  -6    3.53    3.67
 -11  -7  -7   10.81    3.42
  11   7   7    8.84    4.11
 -11   7  -7   12.04    4.30
 -11  -7  -8    4.31    3.23
  11   7   8    8.83    3.94
 -11   7  -8   10.51    2.50
 -11  -7  -9   10.42    4.34
  11   7   9    5.31    4.89
 -11   7  -9    0.47    1.37
 -12   0  20    1.63    2.24
 -12   0  20    2.93    2.53
 -12   0  19    2.94    1.48
 -12   0  19   -0.97    2.42
  12   0 -19    5.62    3.57
 -12   0  18    2.38    2.87
 -12   0  18    1.48    2.60
  12   0 -18   -0.69    2.43
 -12   0  17   -0.12    3.01
 -12   0  17    3.76    2.62
  12   0 -17   10.44    3.66
 -12   0  16  259.13   19.50
 -12   0  16  271.29  175.61
  12   0 -16  269.69  174.62
 -12   0  15    1.37    2.59
 -12   0  15    0.90    1.89
  12   0 -15   -0.72    2.46
 -12   0  14  469.94   11.58
 -12   0  14  475.37   10.66
  12   0 -14  496.16   11.65
 -12   0  13    1.61    1.31
 -12   0  13    3.29    2.69
  12   0 -13    2.74    2.87
 -12   0  12  675.13   13.71
 -12   0  12  647.03    9.57
  12   0 -12  650.23   10.71
 -12   0  11    3.20    3.58
 -12   0  11    0.20    1.59
  12   0 -11    0.81    2.32
 -12   0  10  617.28   14.78
 -12   0  10  623.09   13.26
  12   0 -10  648.98   14.69
 -12   0   9    0.33    1.11
 -12   0   9   -1.01    1.36
  12   0  -9    2.24    2.52
 -12   0   8  487.04    9.36
 -12   0   8  479.35    6.63
  12   0  -8  464.49    8.01
 -12   0   7   -1.57    3.06
 -12   0   7   -1.86    1.43
  12   0  -7    1.74    1.88
 -12   0   6 3738.96   30.37
 -12   0   6 3760.29   26.04
  12   0  -6 3729.16   28.10
 -12   0   5   -1.39    2.39
 -12   0   5   -0.68    1.09
  12   0  -5   -2.11    2.24
 -12   0   4 2195.02   19.09
  12   0  -4 2160.07   18.15
 -12   0   3    0.91    1.92
  12   0  -3   -1.46    1.88
 -12   0   2   -0.42    1.97
 -12   0   1    0.01    1.91
  12   0  -1   -1.19    1.04
 -12   0   0   43.55    2.55
  12   0   0   46.47    3.63
 -12   0  -1   -0.38    1.70
  12   0   1   -0.76    1.36
 -12   0  -2 2261.12   17.30
  12   0   2 2304.30   19.20
 -12   0  -3    1.91    1.51
  12   0   3    0.28    1.47
 -12   0  -4   53.11    2.71
  12   0   4   50.69    3.12
 -12   0  -5   -0.31    1.41
  12   0   5    0.35    1.83
 -12   0  -6  367.84    6.14
  12   0   6  365.87    7.44
 -12   0  -7    2.14    1.69
  12   0   7    2.05    2.32
 -12   0  -8  308.57    5.48
  12   0   8  296.77    6.95
 -12   0  -9    0.86    1.38
  12   0   9    0.12    2.15
 -12   0 -10  291.08    7.64
  12   0  10  290.71    9.55
 -12   0 -11    2.99    1.97
  12   0  11   -1.00    2.78
 -12   0 -12  225.36    6.76
  12   0  12  245.67    9.07
 -12   0 -13    0.50    1.38
  12   0  13    0.95    2.94
  12   0  14   37.68    4.71
  12   0  15    3.70    1.61
  12   0  15   -2.05    3.10
 -12   0 -15    3.97    2.32
  12   0  16    5.99    3.15
  12   0  16    6.78    4.18
 -12   0 -16   10.62    3.24
  12   0  17   -1.79    1.93
  12   0  17    0.91    3.51
 -12   0 -17    5.46    2.98
  12   0  18    4.17    3.26
  12   0  19   -0.42    3.05
  12   0  20    2.99    3.58
 -12   2  20   27.87   10.10
 -12  -2  20   28.23    7.63
  12   2 -20   22.38    8.45
 -12   2  19   25.93    7.50
 -12  -2  19   30.20    6.55
  12   2 -19   20.26    5.71
 -12   2  18   30.06    6.85
 -12  -2  18   21.49    5.27
 -12  -2  18   21.33    5.11
  12   2 -18   15.41    5.87
 -12   2  17    8.14    4.50
 -12  -2  17    1.65    2.75
 -12   2  17    5.77    2.64
 -12  -2  17    2.43    3.14
  12   2 -17    7.63    4.80
 -12   2  16    0.51    2.76
 -12  -2  16   -1.29    2.21
 -12   2  16    3.78    2.25
 -12  -2  16    3.11    2.51
  12   2 -16   -0.12    3.40
 -12   2  15    1.37    2.89
 -12  -2  15    4.76    3.79
 -12   2  15    0.37    1.64
 -12  -2  15    0.63    2.55
  12   2 -15    8.25    4.40
 -12   2  14   37.22    9.53
 -12  -2  14   33.52    4.08
 -12   2  14   33.76    3.55
 -12  -2  14   40.42    5.23
  12   2 -14   30.06    4.70
 -12   2  13  311.53    9.51
 -12  -2  13  310.45    8.52
 -12   2  13  319.51    7.73
 -12  -2  13  305.37    9.19
  12   2 -13  296.78    9.89
 -12   2  12   14.90    4.47
 -12  -2  12   12.73    3.06
 -12   2  12   12.94    2.46
 -12  -2  12   14.67    3.34
  12   2 -12   13.96    5.25
 -12   2  11  297.60   11.24
 -12  -2  11  270.88    9.02
 -12   2  11  284.46    7.90
 -12  -2  11  282.07   10.00
  12   2 -11  272.75   18.61
 -12   2  10   24.70    6.03
 -12  -2  10   22.93    3.38
 -12   2  10   24.03    2.19
 -12  -2  10   21.40    3.17
  12   2 -10   28.96    4.94
 -12   2   9   24.76    5.77
 -12  -2   9   29.00    3.03
 -12   2   9   27.63    2.16
 -12  -2   9   22.60    2.57
  12   2  -9   28.57    5.85
 -12   2   8  165.11    6.95
 -12  -2   8  165.72    6.37
 -12   2   8  166.25    4.53
 -12  -2   8  158.22    5.78
  12   2  -8  158.50    8.23
 -12   2   7   15.70    3.80
 -12  -2   7    9.78    2.96
 -12   2   7   10.89    2.11
  12   2  -7    7.87    2.38
 -12   2   6    2.85    2.07
 -12  -2   6    3.40    2.21
 -12   2   6    3.48    1.28
  12   2  -6    0.52    3.43
 -12   2   5   20.21    4.84
 -12  -2   5   20.26    3.06
  12  -2  -5   18.63    1.43
 -12   2   5   18.95    0.87
  12   2  -5   16.47    4.86
 -12   2   4  560.01    8.13
 -12  -2   4  549.16    8.00
  12   2  -4  559.89    9.30
 -12   2   3  191.00    7.15
 -12  -2   3  193.58    5.43
  12   2  -3  189.87    6.02
 -12   2   2 2084.51   18.58
 -12  -2   2 2026.56   17.66
  12   2  -2 2088.30   18.39
 -12   2   1  389.07    7.41
 -12  -2   1  384.96    6.97
 -12   2   1  391.77    4.12
  12   2  -1  381.12    6.87
 -12   2   0  277.40    5.17
 -12  -2   0  297.62    6.53
  12  -2   0  291.26    3.89
  12   2   0  273.43    5.62
 -12   2  -1  338.03    5.66
 -12  -2  -1  344.93    6.80
  12   2   1  333.34    7.76
  12  -2   1  348.64    4.85
  12   2   1  347.36    6.16
 -12   2  -2 1717.30   12.75
 -12  -2  -2 1690.53   16.01
  12   2   2 1697.43   18.77
  12  -2   2 1703.41   13.37
  12   2   2 1699.28   14.63
 -12   2  -3 1279.04    9.69
 -12  -2  -3 1287.48   13.71
  12   2   3 1282.20   16.82
  12  -2   3 1256.26   11.33
 -12  -2  -4 1306.42   14.37
  12   2   4 1278.93   19.20
  12  -2   4 1301.82   12.44
  12  -2   5  426.13    4.10
 -12   2  -5  431.53    3.43
 -12  -2  -5  430.00    8.04
  12   2   5  419.62    8.34
  12  -2   5  425.10    6.54
  12  -2   6   -0.15    0.22
 -12  -2  -6    3.37    2.38
 -12   2  -6    0.15    0.23
  12   2   6   -0.74    3.07
  12  -2   6    1.98    1.74
 -12  -2  -7  374.33    9.51
  12   2   7  373.19   12.70
  12  -2   7  385.78    9.94
  12  -2   8   64.12    1.69
  12  -2   8   64.71    1.32
 -12  -2  -8   62.62    3.75
  12   2   8   65.96    5.09
  12  -2   8   63.04    3.74
  12  -2   9    8.25    2.73
 -12  -2  -9   14.42    3.16
  12   2   9   18.51    3.86
  12  -2   9   13.34    4.54
  12  -2  10  100.09    3.03
 -12  -2 -10  103.71    5.35
  12   2  10  107.55    6.02
  12  -2  10   96.86    4.88
 -12  -2 -11  271.15    8.74
  12   2  11  279.37   10.33
  12  -2  11  277.66    9.30
 -12  -2 -12   54.83    4.42
  12   2  12   56.99    5.70
  12  -2  12   55.12    4.44
 -12  -2 -13   28.95    3.65
  12   2  13   34.16    5.61
  12  -2  13   32.48    4.43
 -12  -2 -14  243.14   12.80
  12   2  14  264.33   14.28
  12  -2  14  260.40   14.00
 -12  -2 -15    3.05    2.75
  12   2  15    6.59    4.59
  12  -2  15    2.78    2.57
 -12   2 -15    6.22    3.81
 -12  -2 -16    3.31    2.39
  12   2  16    9.55    5.04
 -12   2 -16    0.51    2.99
 -12  -2 -17    1.71    3.31
  12   2  17    7.86    5.50
  12  -2  17    5.08    3.31
 -12   2 -17    4.13    2.32
  12   2  18    3.26    2.87
  12   2  18    7.61    4.58
  12  -2  18    0.87    3.11
 -12   2 -18    5.85    2.96
  12   2  19    3.15    2.69
  12   2  19   12.38    5.13
  12  -2  19    4.20    4.13
 -12   2 -19   -2.34    3.44
 -12   4  17    5.03    3.39
 -12  -4  17    3.70    4.90
  12   4 -17    8.02    5.18
 -12   4  16    2.19    4.65
 -12  -4  16    1.38    3.21
  12   4 -16    8.19    2.85
 -12   4  15    4.38    2.50
 -12  -4  15    2.35    2.06
  12   4 -15    5.06    3.88
 -12   4  14    9.30    3.84
 -12  -4  14   19.84   17.17
  12   4 -14   14.90    5.73
 -12   4  13    5.41    3.35
 -12  -4  13    5.81    3.12
  12   4 -13    8.95    5.00
 -12   4  12   35.37    7.55
 -12  -4  12   45.54    4.13
  12   4 -12   56.76    9.32
 -12  -4  11   61.26    6.42
  12   4 -11   66.28   18.44
 -12   4  10  210.37   13.22
 -12  -4  10  223.63    6.37
  12   4 -10  225.73   19.18
 -12   4   9  410.80   16.78
 -12  -4   9  436.28    9.39
  12   4  -9  444.95   28.77
 -12   4   8   58.36   10.75
 -12  -4   8   48.15    3.35
  12   4  -8   48.75   10.69
 -12   4   7    3.98    2.11
 -12  -4   7   -0.59    1.82
 -12   4   7   -0.47    0.86
  12   4  -7    2.34    3.17
 -12   4   6   21.24    4.50
 -12  -4   6   13.31    3.38
 -12   4   6   18.35    1.93
  12   4  -6   18.03    2.70
 -12   4   5   18.94    4.21
 -12  -4   5   20.14    2.65
 -12   4   5   23.04    5.16
  12   4  -5   29.28    4.86
 -12   4   4  111.98    5.98
 -12  -4   4  114.34    5.04
 -12   4   4  112.24    3.67
  12   4  -4  106.15   18.75
 -12   4   3  100.60    4.85
 -12  -4   3  104.25    5.34
 -12   4   3  106.49    3.70
  12   4  -3  104.30    7.41
 -12   4   2    2.03    1.36
 -12  -4   2   -0.19    2.19
 -12   4   2    0.65    0.68
  12   4  -2   -0.22    2.83
 -12   4   1   17.96    3.67
 -12  -4   1   14.99    2.78
  12   4  -1   23.41    3.84
 -12   4   0    4.01    2.02
 -12  -4   0    6.17    2.79
  12   4   0   11.03    3.78
 -12   4  -1   44.52    6.90
 -12  -4  -1   36.12    3.30
  12   4   1   46.74    9.88
  12   4   1   47.47    3.83
 -12   4  -2    0.19    0.58
 -12  -4  -2    2.64    2.38
  12   4   2    1.13    1.16
  12   4   2    0.63    1.82
 -12   4  -3  140.29    4.26
 -12  -4  -3  148.76    6.48
  12   4   3  142.58    7.87
  12  -4   3  154.33    5.25
  12   4   3  145.18    5.41
 -12  -4  -4  125.46    5.87
  12   4   4  121.89   19.38
  12  -4   4  119.10    4.50
  12   4   4  122.43    3.42
 -12  -4  -5  193.99    7.24
  12   4   5  195.55   13.13
  12  -4   5  189.63    5.35
 -12  -4  -6   32.29    3.88
  12   4   6   39.56    7.21
  12  -4   6   37.23    3.28
 -12  -4  -7   53.35    4.88
  12   4   7   50.91    9.32
  12  -4   7   59.37    4.22
 -12  -4  -8   24.47    4.48
  12   4   8    7.59    3.67
  12  -4   8   14.83    2.99
 -12  -4  -9    3.39    2.83
  12   4   9    1.60    1.98
  12  -4   9    7.09    3.17
 -12  -4 -10  511.61  212.57
  12   4  10  475.39   11.06
  12  -4  10  513.08  213.18
 -12  -4 -11  100.77    7.31
  12   4  11   96.73    8.70
  12  -4  11  108.85    8.25
 -12  -4 -12   65.79    5.82
  12   4  12   65.53    6.82
  12  -4  12   91.44    7.63
 -12  -4 -13   11.21    4.94
  12   4  13    5.63    3.63
  12  -4  13    7.27    3.81
 -12  -4 -14   22.38    4.71
  12   4  14    9.70    4.40
  12  -4  14   11.95    5.11
 -12   4 -14    8.37    6.05
 -12  -4 -15   -0.36    2.69
  12   4  15    9.71    4.70
  12  -4  15    0.74    2.23
 -12   4 -15    0.27    3.78
 -12  -4 -16    1.01    2.80
  12   4  16    4.84    4.10
  12  -4  16   -1.51    2.35
 -12   4 -16    2.99    3.35
 -12  -4 -17   -3.34    2.32
  12   4  17    0.72    2.88
  12  -4  17    4.72    4.25
 -12   4 -17   -0.46    3.51
 -12   6  13   -3.93    3.17
  12   6 -13   -4.21    4.76
 -12   6  12    7.95    2.84
  12   6 -12    3.51    4.17
 -12   6  11   -2.46    2.88
  12   6 -11   -3.80    4.48
 -12   6  10    3.51    1.28
  12   6 -10    3.56    1.95
 -12   6   9   15.54    4.84
  12   6  -9    9.68    4.76
 -12   6   8    2.64    2.34
  12   6  -8    7.17    4.40
 -12   6   7    5.91    3.02
 -12  -6   7    5.89    2.55
  12   6  -7    5.30    3.02
 -12   6   6    4.27    2.21
 -12  -6   6    0.99    1.83
  12   6  -6   -4.47    3.16
 -12   6   5    1.06    2.11
 -12  -6   5    7.85    3.71
  12   6  -5    7.00    5.45
 -12   6   4   84.48   15.47
 -12  -6   4  101.96    7.36
  12   6  -4   94.23   17.69
 -12   6   3    3.42    2.53
 -12  -6   3    5.11    3.63
  12   6  -3    2.34    1.60
 -12   6   2    2.32    1.41
 -12  -6   2    5.43    3.72
  12   6  -2    4.71    2.38
 -12   6   1   69.89   11.38
 -12  -6   1   77.21    6.17
  12   6  -1   78.08    6.54
 -12  -6   0    5.31    3.52
  12   6   0    8.81    4.72
  12   6   0   11.80    3.92
 -12  -6  -1  252.59   13.94
  12   6   1  225.95   13.11
  12   6   1  218.79   11.84
 -12  -6  -2    1.93    2.39
  12   6   2   -0.54    3.58
 -12  -6  -3    8.33    4.48
  12   6   3    0.76    1.98
 -12  -6  -4    0.93    2.23
  12   6   4   -0.33    3.42
 -12  -6  -5    6.54    3.15
  12   6   5    4.76    2.92
 -12  -6  -6    6.41    3.95
  12   6   6    1.19    1.83
 -12  -6  -7    8.56    4.52
  12   6   7   -0.63    2.07
 -12  -6  -8    2.50    3.03
  12   6   8    3.35    3.55
 -12  -6  -9   -2.00    2.66
  12   6   9    6.21    3.28
 -12   6  -9    2.83    4.31
 -12  -6 -10   71.95   13.43
  12   6  10   46.16   11.67
  12  -6  10   66.55   12.18
 -12   6 -10   68.12   13.92
 -12  -6 -11   -3.08    2.96
  12   6  11   11.43    3.85
  12  -6  11   -0.28    2.42
 -12   6 -11    6.31    4.21
 -12  -6 -12   -4.35    3.14
  12   6  12    6.27    5.43
  12  -6  12    5.72    2.74
 -12   6 -12    2.92    4.33
 -12  -6 -13    3.72    3.61
  12   6  13   -3.37    3.70
  12  -6  13    3.57    3.16
 -12   6 -13    8.41    4.03
 -13   1  20    2.14    3.46
 -13  -1  20    8.78    3.51
 -13  -1  20    9.73    5.27
  13   1 -20    5.94    3.70
 -13   1  19    4.45    3.67
 -13  -1  19    5.94    2.91
 -13   1  19    2.94    2.41
 -13  -1  19   13.85    5.72
  13   1 -19   10.33    4.52
 -13   1  18    4.84    3.74
 -13  -1  18    2.55    1.31
 -13   1  18    4.56    2.52
 -13  -1  18    9.61    5.00
  13   1 -18   12.26    4.71
 -13   1  17    5.21    3.34
 -13  -1  17    5.22    4.29
 -13   1  17    9.12    3.31
 -13  -1  17    8.43    3.29
  13   1 -17    7.78    3.89
 -13   1  16   -1.06    2.74
 -13  -1  16    0.88    1.23
 -13   1  16    3.03    2.19
 -13  -1  16    3.28    2.44
  13   1 -16   -2.71    2.74
  13  -1 -16   -1.54    2.25
 -13  -1  15   76.93    7.86
 -13   1  15   75.66    5.77
 -13  -1  15   80.50    6.32
  13   1 -15   84.45    7.96
  13  -1 -15   75.58    5.46
 -13   1  14  196.05    6.73
 -13  -1  14  216.90   16.73
 -13   1  14  208.21    6.69
 -13  -1  14  213.25    7.27
  13   1 -14  208.58    8.19
  13  -1 -14  208.70    6.67
 -13   1  13  812.97   25.80
 -13  -1  13  807.03   24.66
 -13   1  13  831.48   24.20
 -13  -1  13  797.44   23.93
  13   1 -13  797.57   24.71
  13  -1 -13  800.62   23.69
 -13   1  12  139.83   11.54
 -13  -1  12  145.08    6.60
 -13   1  12  146.19    5.82
 -13  -1  12  150.25    6.26
  13   1 -12  146.17    8.20
  13  -1 -12  154.98    6.85
 -13   1  11  102.28   12.59
 -13  -1  11  114.66    6.69
 -13   1  11  109.09    4.21
 -13  -1  11  116.90    5.70
  13   1 -11  111.51    6.99
  13  -1 -11  103.96    4.67
 -13   1  10  160.15    6.85
 -13  -1  10  148.84   11.72
 -13   1  10  160.74    5.50
 -13  -1  10  157.36    6.05
  13   1 -10  155.25    7.37
  13  -1 -10  161.57    5.85
 -13   1   9    5.81    3.48
 -13  -1   9    5.54    3.83
 -13   1   9    5.00    1.93
 -13  -1   9    6.48    2.41
  13   1  -9    3.33    2.74
  13  -1  -9    1.28    1.78
 -13   1   8   57.12    7.76
 -13  -1   8   55.61    4.11
 -13   1   8   58.33    2.87
 -13  -1   8   55.59    3.08
  13   1  -8   54.19    4.36
  13  -1  -8   56.23    3.15
 -13   1   7  125.61    5.29
 -13  -1   7  132.73    4.97
 -13   1   7  130.71    3.07
  13   1  -7  127.12    5.99
  13  -1  -7  131.56    4.35
 -13   1   6  577.99   10.12
 -13  -1   6  569.11    9.15
 -13   1   6  576.00    5.86
  13   1  -6  564.33    9.74
 -13   1   5 1819.73   18.42
 -13  -1   5 1847.58   17.07
 -13   1   5 1852.25   12.80
  13   1  -5 1832.62   18.30
 -13   1   4 4655.40   34.43
 -13  -1   4 4556.65   32.69
  13  -1  -4 4637.05   28.19
  13   1  -4 4547.62   33.24
 -13   1   3  249.02    5.73
 -13  -1   3  257.94    5.72
  13  -1  -3  253.90    3.14
  13  -1  -3  261.56    2.91
  13   1  -3  243.14    5.76
 -13   1   2   74.50    3.88
 -13  -1   2   73.79    3.08
  13  -1  -2   73.63    1.32
  13  -1  -2   73.92    1.18
  13   1  -2   69.99    3.05
 -13   1   1  117.81    3.83
 -13  -1   1  122.03    3.53
  13  -1  -1  123.53    1.95
  13   1  -1  128.01    3.88
 -13   1   0  717.45    8.10
 -13  -1   0  716.71    8.82
  13   1   0  711.93    8.65
  13  -1   0  723.80    6.27
  13   1   0  727.35    8.64
 -13   1  -1   82.01    3.12
 -13  -1  -1   80.27    3.28
  13   1   1   77.97    3.20
  13  -1   1   80.60    2.19
 -13   1  -2  420.61    5.41
 -13  -1  -2  418.05    6.35
  13   1   2  433.83    7.00
  13  -1   2  425.23    5.53
 -13   1  -3  277.60    4.50
 -13  -1  -3  276.54    5.41
  13   1   3  269.40    8.32
  13  -1   3  268.81    5.00
 -13   1  -4  908.94    8.19
 -13  -1  -4  884.49   10.06
  13   1   4  886.13   11.56
  13  -1   4  881.26    9.73
 -13   1  -5  866.00    8.02
 -13  -1  -5  856.15   10.08
  13  -1   5  864.92   10.28
 -13  -1  -6 3115.60   17.35
 -13   1  -6 3103.62   18.77
  13   1   6 3104.19   25.89
 -13  -1  -7  199.88    5.67
 -13   1  -7  197.40    3.51
  13   1   7  198.94    5.85
  13  -1   7  188.23    5.35
 -13  -1  -8   31.60    2.97
 -13   1  -8   38.02    2.09
  13   1   8   39.92    4.43
  13  -1   8   41.68    3.42
 -13  -1  -9   75.88    3.66
 -13   1  -9   66.79    2.46
  13   1   9   67.30    4.24
  13  -1   9   70.34    4.08
 -13  -1 -10   31.24    3.15
 -13   1 -10   34.89    2.37
  13   1  10   26.39    3.24
  13  -1  10   38.06    4.35
 -13  -1 -11   46.02    3.71
 -13   1 -11   54.97    2.52
  13   1  11   55.11    5.54
  13  -1  11   49.73    4.07
 -13  -1 -12   32.39    3.06
  13   1  12   29.00    4.18
  13  -1  12   42.07    3.92
  13  -1  13    7.00    3.03
 -13  -1 -13   10.99    2.92
  13   1  13   11.42    4.45
  13  -1  13   13.45    3.72
 -13  -1 -14   14.46    2.52
  13   1  14   19.82    4.72
  13  -1  14   11.80    2.60
 -13  -1 -15    7.86    4.04
  13   1  15    8.09    4.54
  13  -1  15   14.59    4.16
 -13  -1 -16   10.80    3.83
  13   1  16    6.26    3.62
  13  -1  16   11.10    3.67
 -13   1 -16   17.05    5.09
  13   1  17    3.89    2.94
  13   1  17    0.81    2.69
  13  -1  17    0.18    3.08
 -13   1 -17   -0.50    1.80
  13   1  18    0.93    1.18
  13   1  18    1.57    3.19
  13  -1  18    0.45    3.49
 -13   1 -18    3.78    2.12
  13   1  19    3.40    3.70
  13  -1  19    2.00    3.89
 -13   3  19    9.41    4.24
 -13  -3  19    0.23    2.60
  13   3 -19   -0.77    3.57
 -13   3  18   10.78    4.82
 -13  -3  18   15.55    4.36
  13   3 -18   21.17    5.76
 -13   3  17   12.52    4.22
 -13  -3  17   11.01    3.63
  13   3 -17   21.55    7.47
 -13   3  16   17.76    3.97
 -13  -3  16   21.68    4.02
 -13  -3  16   17.56    4.06
  13   3 -16    5.80    4.80
 -13   3  15   46.87    9.94
 -13  -3  15   59.37    4.68
 -13  -3  15   52.70    5.78
  13   3 -15   54.40    9.92
 -13   3  14    4.08    3.66
 -13  -3  14    4.25    3.53
 -13  -3  14   11.62    4.48
  13   3 -14   14.82    3.53
 -13   3  13   19.17    5.63
 -13  -3  13   26.16    4.12
 -13  -3  13   32.42    5.43
  13   3 -13   24.32    5.45
 -13   3  12  118.96   11.54
 -13  -3  12  124.42    5.78
 -13  -3  12  135.04    6.41
  13   3 -12  102.87   15.98
 -13   3  11   19.93    5.16
 -13  -3  11   21.39    3.21
 -13   3  11   22.69    2.33
 -13  -3  11   18.37    2.56
  13   3 -11   16.05    4.66
 -13   3  10    6.19    2.64
 -13  -3  10    5.23    4.08
 -13   3  10    1.37    1.56
  13   3 -10   -2.50    4.17
 -13   3   9   11.86    4.97
 -13  -3   9   17.34    2.82
 -13   3   9   19.72    1.96
  13   3  -9   20.59    3.67
 -13   3   8    9.97    3.67
 -13  -3   8   10.40    4.04
 -13   3   8    6.69    2.32
  13   3  -8    9.87    5.13
 -13   3   7    8.86    3.85
 -13  -3   7    5.58    2.80
 -13   3   7    8.92    2.56
  13   3  -7    9.71    3.51
 -13   3   6  677.38   16.53
 -13  -3   6  657.84   15.09
 -13   3   6  657.11   12.71
  13   3  -6  665.75   26.22
 -13   3   5  459.69   11.56
 -13  -3   5  469.95   11.19
 -13   3   5  478.04    8.86
  13   3  -5  465.37   12.08
 -13   3   4  616.25   14.55
 -13  -3   4  611.27   13.76
 -13   3   4  608.38   10.92
 -13   3   4  623.29   11.13
  13   3  -4  607.21   14.82
 -13  -3   3  311.58    6.87
 -13   3   3  304.83    3.80
  13   3  -3  298.44    7.88
 -13   3   2 2051.32   19.96
 -13  -3   2 2053.84   18.17
 -13   3   2 2045.50   12.79
  13   3  -2 2044.86   19.29
 -13   3   1  251.74    7.64
 -13  -3   1  255.45    6.64
  13   3  -1  246.42    6.28
 -13   3   0  138.64    4.85
 -13  -3   0  140.12    5.34
  13   3   0  143.72    5.13
 -13   3  -1   90.43    3.23
 -13  -3  -1   92.96    4.65
  13   3   1   95.86    7.06
  13  -3   1   91.66    2.76
  13   3   1   83.16    3.60
 -13   3  -2   13.03    3.33
 -13  -3  -2    7.24    2.64
  13   3   2   16.89    4.62
  13  -3   2   15.70    2.99
  13   3   2   15.22    3.26
 -13   3  -3  459.82    8.93
 -13  -3  -3  451.04   11.22
  13   3   3  441.35   11.30
  13  -3   3  442.98    9.66
  13   3   3  432.76    9.61
 -13   3  -4   13.17    0.82
 -13  -3  -4   17.10    3.25
 -13   3  -4   13.96    0.84
  13   3   4   11.49    4.44
  13  -3   4   12.95    1.96
 -13  -3  -5  164.24    6.35
  13   3   5  152.12   39.23
  13  -3   5  151.82   38.75
 -13  -3  -6   70.81    4.39
  13   3   6   55.07   13.82
  13  -3   6   62.76    3.62
 -13  -3  -7  308.38    9.43
  13   3   7  297.86    9.39
  13  -3   7  312.96    8.83
 -13  -3  -8   18.47    2.92
  13   3   8   22.32    3.71
  13  -3   8   24.61    3.79
 -13  -3  -9  135.89    6.27
  13   3   9  138.22   13.86
  13  -3   9  144.34    6.59
 -13  -3 -10   33.25    4.24
  13   3  10   26.93    4.88
  13  -3  10   29.18    4.22
 -13  -3 -11   14.27    4.29
  13   3  11   12.27    4.95
  13  -3  11   10.60    3.37
 -13  -3 -12   76.48    5.38
  13   3  12   81.98    6.03
  13  -3  12   78.94    6.19
 -13  -3 -13    4.40    4.18
  13   3  13    0.24    2.82
  13  -3  13    1.11    2.65
 -13  -3 -14    5.98    3.74
  13   3  14   12.86    4.36
  13  -3  14    7.96    4.17
 -13  -3 -15   19.03    5.53
  13   3  15   24.76    6.27
  13  -3  15   24.33    4.72
 -13   3 -15   20.91    4.66
 -13  -3 -16    0.13    1.95
  13   3  16    1.06    3.21
  13  -3  16    0.58    2.80
 -13   3 -16    5.34    3.88
 -13  -3 -17    7.00    3.33
  13   3  17    4.70    5.68
  13  -3  17    3.74    3.14
 -13   3 -17   11.34    3.92
 -13  -3 -18   -0.03    2.59
  13   3  18    2.78    3.61
  13  -3  18    2.32    3.67
 -13   3 -18    4.35    4.40
 -13   5  15   32.67    8.65
  13   5 -15   42.90   10.94
 -13   5  14    2.12    2.83
  13   5 -14    2.91    3.23
 -13   5  13    7.12    5.93
  13   5 -13    5.30    2.80
 -13   5  12    1.54    2.25
  13   5 -12    5.72    3.66
 -13   5  11    7.99    4.58
  13   5 -11   15.24    6.03
 -13   5  10    1.28    2.00
 -13  -5  10    5.11    3.47
  13   5 -10    3.57    3.80
 -13   5   9   20.37    5.25
 -13  -5   9   16.01    3.25
  13   5  -9   10.76    7.23
 -13   5   8    3.94    2.62
 -13  -5   8    3.44    1.97
  13   5  -8   -6.72    4.17
 -13   5   7   17.71    4.68
 -13  -5   7    6.96    3.19
  13   5  -7    9.62    6.41
 -13   5   6    2.44    1.98
 -13  -5   6    9.59    2.79
  13   5  -6   11.34    4.06
 -13   5   5   17.20    9.07
 -13  -5   5   21.71    2.92
  13   5  -5   25.85    4.65
 -13   5   4    4.79    1.78
 -13  -5   4    4.76    2.30
  13   5  -4    1.97    2.09
 -13   5   3   10.21    2.69
 -13  -5   3   12.62    3.44
  13   5  -3    4.85    2.53
 -13   5   2 1080.06   32.33
 -13  -5   2 1131.53   33.19
  13   5  -2 1075.07   31.82
 -13   5   1  146.54   11.63
 -13  -5   1  175.19    7.76
  13   5  -1  172.47    8.36
 -13   5   0    2.82    1.65
 -13  -5   0   -0.08    2.37
  13   5   0    0.41    3.05
  13   5   0    4.30    2.55
 -13   5  -1   78.04    7.92
 -13  -5  -1   72.26    4.68
  13   5   1   77.26   14.08
  13   5   1   82.69    5.49
  13   5   2    3.26    1.88
  13   5   2    1.93    1.60
 -13  -5  -3   30.09    3.74
  13   5   3   29.18    8.68
  13   5   3   24.34    2.65
 -13  -5  -4   15.31    3.79
  13   5   4    6.83    2.03
 -13  -5  -5    9.59    3.31
  13   5   5   -2.73    2.76
 -13  -5  -6    0.69    2.12
  13   5   6    0.51    2.30
  13  -5   6    3.30    2.42
 -13  -5  -7    9.60    4.06
  13   5   7    7.65    3.51
  13  -5   7    4.74    3.30
 -13  -5  -8   16.42    3.89
  13   5   8   13.46    3.72
  13  -5   8   16.43    4.08
 -13  -5  -9   -0.18    2.76
  13   5   9   -1.23    3.58
  13  -5   9    2.29    2.71
 -13  -5 -10   11.20    5.29
  13   5  10    8.28    3.43
  13  -5  10   24.34   17.20
 -13  -5 -11   47.38    5.90
  13   5  11   47.33   10.69
  13  -5  11   51.09    5.18
 -13  -5 -12    7.46    3.93
  13   5  12   10.60    4.98
  13  -5  12   13.57    4.29
 -13   5 -12   12.50    7.06
 -13  -5 -13    7.33    4.25
  13   5  13    3.10    3.07
  13  -5  13    4.13    2.92
 -13   5 -13    6.68    4.76
 -13  -5 -14    5.84    3.14
  13   5  14    2.56    3.03
  13  -5  14    2.74    2.76
 -13   5 -14   12.55    4.75
 -13  -5 -15    2.24    3.43
  13   5  15   11.24    5.02
  13  -5  15    2.43    3.23
 -13   5 -15    9.30    4.24
 -13   7   9    3.69    3.57
  13   7  -9   -4.25    4.44
 -13   7   8   15.72    4.24
  13   7  -8   11.31    4.31
 -13   7   7    2.99    2.11
  13   7  -7    4.06    4.89
 -13   7   6    3.26    2.25
  13   7  -6    3.72    2.23
 -13   7   5   -3.63    2.20
  13   7  -5   -2.35    3.30
 -13  -7   4    2.21    3.02
  13   7  -4    4.20    2.93
 -13  -7   3    8.77    6.85
  13   7  -3   -1.91    2.79
 -13  -7   2   51.69    9.66
  13   7  -2   57.39   11.44
 -13  -7   1   15.69    4.68
  13   7  -1   12.34    4.27
 -13  -7   0   15.19    4.31
  13   7   0    3.89    2.27
 -13  -7  -1    5.90    2.80
  13   7   1    3.20    3.02
 -13  -7  -2    2.25    3.46
  13   7   2    4.74    4.10
 -13  -7  -3    2.43    3.10
  13   7   3    4.38    1.86
 -13  -7  -4    7.10    3.30
  13   7   4    7.87    3.14
 -13  -7  -5    1.42    2.75
  13   7   5    3.95    2.50
 -13  -7  -6   12.58    4.39
  13   7   6    8.34    3.86
 -13   7  -6    3.51    3.90
 -13  -7  -7    7.22    3.79
  13   7   7    5.77    3.65
 -13   7  -7   10.49    5.20
 -13  -7  -8    5.84    3.97
  13   7   8    3.56    3.11
 -13   7  -8    7.41    4.11
 -14   0  20   -0.46    3.30
 -14   0  20    1.38    2.51
 -14   0  19    2.65    2.42
 -14   0  19   -0.33    2.03
  14   0 -19    3.80    2.75
 -14   0  18    4.99    3.70
 -14   0  18    4.29    3.44
  14   0 -18    6.99    4.29
 -14   0  17   -0.77    3.34
 -14   0  17    0.03    2.07
  14   0 -17   -0.46    2.35
 -14   0  16    7.26    4.07
 -14   0  16   11.56    3.70
  14   0 -16   10.26    3.51
 -14   0  15   -1.29    3.24
 -14   0  15   -1.06    1.70
  14   0 -15    3.53    2.62
 -14   0  14  307.14   14.81
 -14   0  14  336.96    8.74
  14   0 -14  339.47    9.34
 -14   0  13   -1.13    2.98
 -14   0  13   -0.84    1.71
  14   0 -13    2.09    2.70
 -14   0  12  241.73    9.10
 -14   0  12  238.16    7.72
  14   0 -12  239.18    8.51
 -14   0  11    3.95    2.39
 -14   0  11    1.66    2.25
  14   0 -11   -1.13    2.44
 -14   0  10  319.82    9.50
 -14   0  10  310.17    8.09
  14   0 -10  321.52    9.57
 -14   0   9   -5.03    2.79
 -14   0   9   -0.67    1.31
  14   0  -9    1.45    2.47
 -14   0   8  331.97    7.54
 -14   0   8  331.81    5.68
  14   0  -8  324.61    7.46
 -14   0   7    6.28    2.60
 -14   0   7    1.23    1.19
  14   0  -7    2.76    2.21
 -14   0   6  138.87    5.61
 -14   0   6  134.01    3.70
  14   0  -6  139.72    5.18
 -14   0   5    4.76    2.39
  14   0  -5    1.06    2.14
 -14   0   4  443.51    8.00
  14   0  -4  454.85    8.00
 -14   0   3   -0.60    1.92
  14   0  -3    1.52    1.92
 -14   0   2   -1.31    1.64
  14   0  -2    2.25    1.38
 -14   0   1   -0.35    1.75
  14   0  -1   -0.04    0.58
 -14   0   0   49.13    2.92
  14   0   0   50.08    3.20
 -14   0  -1   -1.65    1.71
  14   0   1   -0.54    1.48
 -14   0  -2 1350.51   12.40
  14   0   2 1353.70   13.27
 -14   0  -3   -0.23    1.50
  14   0   3   -0.74    1.64
 -14   0  -4  428.72    6.76
  14   0   4  435.43    7.38
 -14   0  -5   -1.48    1.37
  14   0   5   -2.98    1.65
 -14   0  -6 1275.32   11.38
  14   0   6 1278.56   13.67
 -14   0  -7   -0.40    1.33
  14   0   7   -2.71    2.18
 -14   0  -8 1023.59   19.80
  14   0   8 1047.87   21.55
 -14   0  -9   -0.14    1.29
  14   0   9    0.54    2.19
 -14   0 -10   21.10    2.33
  14   0  10   21.83    3.55
 -14   0 -11    0.79    1.48
  14   0  11   -1.66    2.70
 -14   0 -12   90.56    4.54
  14   0  12  106.16    6.63
 -14   0 -13    0.40    1.45
  14   0  13    3.16    2.62
 -14   0 -14   -0.23    1.48
  14   0  14   -1.71    2.65
  14   0  15   -2.21    3.02
  14   0  16   21.59    7.61
  14   0  16   43.67    6.60
 -14   0 -16   37.93    4.39
  14   0  17    4.22    4.27
  14   0  18   13.54    5.55
  14   0  19    0.56    3.17
 -14   2  19    4.97    3.40
 -14  -2  19    1.75    2.96
 -14  -2  19    2.69    3.35
  14   2 -19    2.83    3.55
 -14   2  18   25.76    8.00
 -14  -2  18   34.85    7.42
 -14  -2  18   34.18    7.31
  14   2 -18   26.03    8.32
 -14   2  17    3.92    2.43
 -14  -2  17    0.03    2.69
 -14  -2  17    0.33    2.30
  14   2 -17    2.30    4.06
 -14   2  16    3.38    2.99
 -14  -2  16    1.46    3.51
 -14  -2  16    0.81    2.33
  14   2 -16   14.05    6.03
 -14   2  15  112.33   16.05
 -14  -2  15  113.12    7.01
 -14   2  15  132.33    7.95
 -14  -2  15  118.66    8.15
  14   2 -15  121.52    9.47
 -14   2  14  440.56   21.99
 -14  -2  14  455.53   22.17
 -14   2  14  469.52   21.95
 -14  -2  14  480.53   23.59
  14   2 -14  435.08   22.38
 -14   2  13    2.06    1.34
 -14  -2  13    4.16    2.69
 -14  -2  13    6.81    2.94
  14   2 -13    1.38    3.57
 -14   2  12    6.32    2.97
 -14  -2  12    7.63    4.10
 -14   2  12    4.95    2.06
 -14  -2  12   10.76    4.26
  14   2 -12    6.68    3.93
 -14   2  11  165.66    7.74
 -14  -2  11  150.88    6.67
 -14   2  11  151.18    5.14
 -14  -2  11  155.43    6.85
  14   2 -11  156.76    8.56
 -14   2  10   17.38    4.63
 -14  -2  10   17.98    3.21
 -14   2  10   23.11    2.00
 -14  -2  10   24.94    4.21
  14   2 -10   25.08    6.02
 -14   2   9    3.01    2.78
 -14  -2   9    5.72    4.01
 -14   2   9    9.56    2.83
 -14  -2   9    2.97    2.37
  14   2  -9   18.13    5.54
 -14   2   8  161.70    7.35
 -14  -2   8  151.66    6.27
 -14   2   8  150.21    4.18
  14   2  -8  152.35    7.99
 -14   2   7   27.82    6.94
 -14  -2   7   26.26    3.39
 -14   2   7   26.88    1.36
  14   2  -7   32.23    4.71
 -14   2   6   -2.28    2.84
 -14  -2   6    0.35    2.21
  14  -2  -6    0.22    0.20
 -14   2   6    0.82    0.42
  14   2  -6    2.55    3.30
 -14   2   5  160.37    8.52
 -14  -2   5  159.80    5.17
  14   2  -5  162.12    6.83
 -14   2   4   90.83    4.20
 -14  -2   4   88.01    4.24
  14   2  -4   98.63    5.58
 -14   2   3   33.81    8.88
 -14  -2   3   38.59    3.25
  14   2  -3   46.35    5.80
 -14   2   2  591.45    8.28
 -14  -2   2  574.77    8.77
  14   2  -2  589.96    9.41
 -14   2   1   24.06    5.48
 -14  -2   1   19.99    2.89
 -14   2   1   18.97    1.27
  14   2  -1   22.99    2.78
 -14   2   0   57.51    4.07
 -14  -2   0   56.27    9.46
  14   2   0   59.97    3.90
  14  -2   0   59.70    1.61
  14   2   0   62.33    3.20
 -14   2  -1  125.52    3.79
 -14  -2  -1  124.88    4.50
  14   2   1  122.27    6.49
  14  -2   1  130.86    2.82
  14   2   1  121.79    3.94
 -14   2  -2  152.50    3.47
 -14  -2  -2  149.77    5.50
  14   2   2  155.16    5.31
  14  -2   2  147.28    3.34
 -14   2  -3    0.87    0.82
 -14  -2  -3    3.02    2.56
  14   2   3    1.88    2.21
  14  -2   3    5.52    1.83
 -14   2  -4   32.33    1.63
 -14  -2  -4   35.22    3.86
  14   2   4   31.64    8.38
  14  -2   4   31.12    2.33
 -14   2  -5   56.11    1.60
 -14  -2  -5   57.18    4.48
  14   2   5   63.58   12.39
  14  -2   5   61.53    3.10
 -14  -2  -6  306.87    9.19
 -14   2  -6  291.58    5.68
  14   2   6  289.40    8.75
  14  -2   6  287.10    7.63
 -14  -2  -7  171.26    6.45
 -14   2  -7  175.65    3.71
  14   2   7  171.17   14.77
  14  -2   7  169.23    5.91
 -14  -2  -8  273.42    8.56
 -14   2  -8  260.92    5.39
  14   2   8  251.22    9.01
  14  -2   9  112.46    2.44
 -14  -2  -9  123.79    5.44
  14   2   9  123.74    6.27
  14  -2   9  121.71    5.30
 -14  -2 -10  221.92    8.11
  14   2  10  209.07    8.73
  14  -2  10  213.38    7.68
 -14  -2 -11   21.45    3.56
  14   2  11   19.93    3.94
  14  -2  11   21.08    3.83
 -14  -2 -12   53.85    4.22
  14   2  12   60.74    5.13
  14  -2  12   54.72    4.48
 -14  -2 -13    6.09    2.53
  14   2  13    7.67    3.35
  14  -2  13    4.90    3.42
 -14  -2 -14   -3.33    1.68
  14   2  14    1.86    2.69
  14  -2  14    6.45    3.63
 -14  -2 -15    0.87    2.06
  14   2  15    5.06    3.19
  14  -2  15   -0.79    2.76
 -14  -2 -16    7.00    3.66
  14   2  16    4.81    3.65
  14  -2  16    7.53    3.79
 -14   2 -16   -1.66    3.07
 -14  -2 -17    1.39    2.50
  14   2  17    2.98    4.59
  14  -2  17   10.02    5.34
 -14   2 -17    1.98    4.34
  14   2  18    2.24    3.76
  14  -2  18    2.48    3.08
 -14   2 -18    4.44    2.92
  14   2  19    3.49    3.93
  14   2  19   14.94    4.95
  14  -2  19   19.90    6.32
 -14   2 -19   11.33    5.43
 -14   4  17    7.29    3.44
  14   4 -17    9.50    4.01
 -14   4  16   -0.95    3.62
  14   4 -16    4.89    2.76
 -14   4  15   38.48   11.19
  14   4 -15   45.56   12.04
 -14   4  14   48.04   10.55
  14   4 -14   60.01   10.84
 -14   4  13   -0.65    3.11
 -14  -4  13    1.57    2.18
  14   4 -13    1.50    4.65
 -14   4  12    6.58    3.95
 -14  -4  12   -0.73    2.00
  14   4 -12    0.50    2.78
 -14   4  11   -0.33    1.32
 -14  -4  11    1.66    2.05
  14   4 -11    6.65    4.63
 -14   4  10  214.65    9.30
 -14  -4  10  217.57    6.94
  14   4 -10  198.41   12.66
 -14   4   9   15.92    6.19
 -14  -4   9   24.16    3.95
  14   4  -9   10.17    5.67
 -14   4   8  432.92   13.63
 -14  -4   8  425.05    9.55
  14   4  -8  412.90   13.35
 -14   4   7  145.78   10.26
 -14  -4   7  151.31    6.94
  14   4  -7  148.39   24.53
 -14   4   6   92.21    6.03
 -14  -4   6   76.79   21.91
  14   4  -6   95.93    7.37
 -14   4   5  143.66    7.41
 -14  -4   5  151.02    6.78
  14   4  -5  136.61   21.08
 -14   4   4  251.81   11.08
 -14  -4   4  266.35    7.63
  14   4  -4  256.57    9.09
 -14   4   3   59.91   12.45
 -14  -4   3   74.36    5.78
 -14   4   3   66.26    2.60
  14   4  -3   69.11   19.62
 -14   4   2   20.31    4.38
 -14  -4   2   22.38    4.04
 -14   4   2   21.01    2.52
  14   4  -2   15.84    4.21
 -14   4   1   10.99    4.15
 -14  -4   1    7.00    3.69
  14   4  -1    9.50    3.40
 -14   4   0   53.43    9.24
 -14  -4   0   57.18    4.65
  14   4   0   56.48    4.44
  14   4   0   55.16    3.99
 -14   4  -1   74.62    7.77
 -14  -4  -1   70.38    4.49
  14   4   1   70.91   14.81
  14   4   1   87.99    4.49
 -14   4  -2    1.33    1.04
 -14  -4  -2    0.73    2.28
  14   4   2    3.17    2.14
  14   4   2    0.28    1.61
 -14   4  -3   41.66    4.21
 -14  -4  -3   50.04    3.93
  14   4   3   48.82    9.33
  14  -4   3   48.49    3.14
  14   4   3   49.98    3.25
 -14  -4  -4   25.11    4.31
  14   4   4   23.55    4.89
  14  -4   4   16.51    2.56
  14   4   4   19.39    2.11
 -14  -4  -5   11.30    4.79
  14   4   5   -2.83    2.64
  14  -4   5    1.78    2.23
 -14  -4  -6    6.30    3.10
  14   4   6    0.84    2.00
  14  -4   6    6.18    2.97
 -14  -4  -7    0.46    2.42
  14   4   7   -0.96    2.89
  14  -4   7    2.89    2.67
 -14  -4  -8  102.45    6.02
  14   4   8   95.54   16.27
  14  -4   8   99.30    5.17
 -14  -4  -9  105.20    6.71
  14   4   9   84.85   19.07
  14  -4   9   87.28    4.91
 -14  -4 -10   10.52    3.93
  14   4  10    7.21    3.57
  14  -4  10    7.04    3.83
 -14  -4 -11    5.38    3.19
  14   4  11    6.27    4.10
  14  -4  11    0.00    2.44
 -14  -4 -12    1.10    2.65
  14   4  12    6.90    4.31
  14  -4  12    6.09    4.29
 -14  -4 -13    2.35    3.57
  14   4  13    3.05    3.72
  14  -4  13    1.75    2.94
 -14  -4 -14   37.57    7.56
  14   4  14   32.95    7.72
  14  -4  14   39.51    8.60
 -14  -4 -15    2.79    2.70
  14   4  15    3.83    3.19
  14  -4  15    3.06    2.66
 -14   4 -15    5.75    4.18
 -14  -4 -16    5.08    3.49
  14   4  16    6.51    4.71
  14  -4  16    7.40    4.07
 -14   4 -16   13.48    5.30
 -14  -4 -17    5.90    3.88
  14   4  17    9.48    3.76
  14  -4  17    5.31    4.31
 -14   4 -17    4.84    3.42
 -14   6  13    4.53    3.55
  14   6 -13    8.37    4.15
 -14   6  12    4.31    3.66
  14   6 -12   33.13   18.28
 -14   6  11    7.96    3.10
  14   6 -11    5.73    4.44
 -14   6  10    8.18    3.02
  14   6 -10   -0.58    3.98
 -14   6   9    4.25    2.94
  14   6  -9    4.43    4.25
 -14   6   8    2.21    2.79
 -14  -6   8    6.99    2.97
  14   6  -8    3.28    2.20
 -14   6   7    5.22    2.25
 -14  -6   7    8.22    3.62
  14   6  -7   -0.10    3.56
 -14   6   6    2.14    2.57
 -14  -6   6    6.63    3.63
  14   6  -6    1.37    3.42
 -14   6   5    1.36    1.59
 -14  -6   5    0.78    1.93
  14   6  -5    6.82    3.01
 -14   6   4  103.50   15.91
 -14  -6   4  111.29    6.14
  14   6  -4  127.45   11.65
 -14   6   3  141.51   10.25
 -14  -6   3  145.32    7.22
  14   6  -3  150.84    8.92
 -14   6   2   11.06    3.29
 -14  -6   2   19.22    3.78
  14   6  -2   16.33    4.94
 -14  -6   1   18.24    4.01
  14   6  -1   15.91    4.49
  14   6  -1   15.13    4.25
 -14  -6   0  169.14   10.85
  14   6   0  162.62   14.69
  14   6   0  155.67    9.25
 -14  -6  -1    6.63    4.25
  14   6   1   -0.95    3.28
  14   6   1    4.84    3.23
 -14  -6  -2    2.94    2.52
  14   6   2    4.82    2.78
 -14  -6  -3   13.03    4.47
  14   6   3   14.55    4.85
 -14  -6  -4    8.64    4.30
  14   6   4    2.30    3.10
 -14  -6  -5    4.21    2.74
  14   6   5    5.59    3.70
 -14  -6  -6    2.71    3.35
  14   6   6    2.56    3.42
 -14  -6  -7    3.51    2.97
  14   6   7   -1.87    3.01
 -14  -6  -8    7.32    4.50
  14   6   8    7.42    4.24
 -14  -6  -9    5.14    3.01
  14   6   9    7.42    3.15
 -14  -6 -10    6.21    4.07
  14   6  10   -2.38    3.03
  14  -6  10    0.32    2.24
 -14  -6 -11    6.48    3.49
  14   6  11    3.56    2.56
  14  -6  11    4.24    4.15
 -14   6 -11   -0.05    4.31
 -14  -6 -12    7.72    5.11
  14   6  12    4.62    4.12
  14  -6  12    0.87    2.64
 -14   6 -12    8.79    4.74
 -15   1  20   20.27    7.37
 -15  -1  20    6.99    5.13
 -15  -1  20   23.79    6.62
  15   1 -20   14.01    5.57
 -15   1  19   27.36    8.49
 -15  -1  19   34.02    9.62
 -15  -1  19   34.08    6.46
  15   1 -19   32.34    6.99
 -15   1  18    2.38    2.21
 -15  -1  18   -0.70    2.80
 -15   1  18    6.81    3.33
 -15  -1  18   -0.29    2.64
  15   1 -18   -1.46    2.88
 -15   1  17    1.93    2.00
 -15  -1  17    2.18    2.73
 -15   1  17    2.43    2.64
 -15  -1  17    1.01    2.53
  15   1 -17    3.05    3.56
  15  -1 -17   -2.61    2.12
 -15   1  16   -5.17    3.15
 -15  -1  16    4.31    2.43
 -15   1  16    0.28    1.61
 -15  -1  16    2.82    2.52
  15   1 -16    5.85    3.35
  15  -1 -16    2.96    2.47
 -15   1  15   57.17   10.89
 -15  -1  15   70.85   14.01
 -15  -1  15   79.95    6.36
  15   1 -15   89.01    7.95
  15  -1 -15   82.11    6.39
 -15   1  14   29.69    6.33
 -15  -1  14   39.08    9.75
 -15   1  14   32.34    3.29
 -15  -1  14   43.08   18.38
  15   1 -14   27.34    5.36
  15  -1 -14   39.92    3.89
 -15   1  13   23.46    5.25
 -15  -1  13   26.95    8.52
 -15   1  13   32.24    2.65
 -15  -1  13   36.45    3.51
  15   1 -13   28.44    4.80
  15  -1 -13   33.52    3.66
 -15   1  12  292.37   12.31
 -15  -1  12  293.14   11.90
 -15   1  12  286.48   10.00
 -15  -1  12  285.82   10.34
  15   1 -12  288.65   11.71
  15  -1 -12  291.74   10.75
 -15   1  11    1.37    3.69
 -15  -1  11    8.17    3.53
 -15   1  11    8.24    2.87
 -15  -1  11    6.00    2.51
  15   1 -11    7.88    4.02
  15  -1 -11   12.50    4.38
 -15   1  10  699.09   16.84
 -15  -1  10  715.55   17.96
 -15   1  10  721.54   15.31
 -15  -1  10  744.65   16.74
  15   1 -10  720.40   17.46
  15  -1 -10  732.50   16.51
 -15   1   9  449.17   12.50
 -15  -1   9  451.55   12.15
 -15   1   9  445.89    9.91
 -15  -1   9  444.74   10.69
  15   1  -9  438.87   12.36
  15  -1  -9  447.62   11.31
 -15   1   8 1363.23   27.44
 -15  -1   8 1392.12   27.03
 -15   1   8 1405.65   25.57
 -15  -1   8 1404.06   26.68
  15   1  -8 1352.71   26.95
  15  -1  -8 1379.60   26.63
 -15   1   7   47.17    9.93
 -15  -1   7   35.32    3.29
 -15   1   7   37.41    1.75
  15   1  -7   35.76    4.59
 -15   1   6    0.32    1.96
 -15  -1   6    0.28    2.64
 -15   1   6   -0.19    0.72
  15   1  -6    2.60    3.17
 -15   1   5 2079.39   20.96
 -15  -1   5 2065.17   19.07
  15   1  -5 2054.09   19.81
 -15   1   4   -0.77    2.62
 -15  -1   4    3.81    3.08
  15  -1  -4    0.08    0.40
  15   1  -4   -1.78    2.78
 -15   1   3  304.03    6.32
 -15  -1   3  300.84    6.78
  15  -1  -3  302.76    3.85
  15  -1  -3  301.61    3.46
  15   1  -3  293.04    6.72
 -15   1   2   46.01    5.31
 -15  -1   2   52.32    8.75
  15  -1  -2   44.60    1.54
  15   1  -2   47.75    7.95
 -15   1   1  350.32    6.19
 -15  -1   1  351.73    6.64
  15   1  -1  363.28    6.60
  15  -1  -1  358.82    4.38
  15   1  -1  364.18    6.87
 -15   1   0 1167.67   11.20
 -15  -1   0 1148.44   12.18
  15   1   0 1120.81   12.26
  15  -1   0 1131.92    9.05
 -15   1  -1   24.09    2.02
 -15  -1  -1   24.58    2.37
  15   1   1   22.90    5.00
  15  -1   1   23.33    1.51
 -15   1  -2   10.03    2.69
 -15  -1  -2    7.61    1.48
  15   1   2    9.65    2.37
  15  -1   2    5.43    1.64
 -15   1  -3  150.38    3.97
 -15  -1  -3  159.80    4.90
  15   1   3  149.71    4.65
  15  -1   3  148.43    3.79
 -15   1  -4  263.51    4.82
 -15  -1  -4  258.42    5.77
  15   1   4  251.07    5.94
  15  -1   4  267.58    5.57
 -15   1  -5    9.20    2.03
 -15  -1  -5    7.91    2.53
  15   1   5    8.14    3.72
  15  -1   5    7.55    1.97
 -15   1  -6 2535.85   16.85
 -15  -1  -6 2543.42   20.67
  15   1   6 2552.71   21.95
  15  -1   6 2508.94   20.30
 -15  -1  -7  194.20    6.09
 -15   1  -7  202.63    5.34
  15   1   7  189.24    7.04
  15  -1   7  192.38    6.36
 -15  -1  -8    2.64    1.80
 -15   1  -8    3.85    1.33
  15   1   8    2.65    2.38
  15  -1   8    1.56    1.95
 -15  -1  -9   88.23    4.59
 -15   1  -9   90.12    2.94
  15   1   9   92.21    5.62
  15  -1   9   90.64    5.02
 -15  -1 -10  173.04    5.52
 -15   1 -10  171.51    3.94
  15   1  10  170.01    7.45
  15  -1  10  184.98    6.57
 -15  -1 -11   29.47    3.24
 -15   1 -11   27.07    2.06
  15   1  11   31.20    4.29
  15  -1  11   33.31    4.58
 -15  -1 -12    1.47    1.71
 -15   1 -12    0.45    0.90
  15   1  12    3.43    3.10
  15  -1  12   -0.88    2.29
 -15  -1 -13   64.76    4.17
  15   1  13   65.10    5.77
  15  -1  13   64.48    5.11
 -15  -1 -14   46.78    5.12
  15   1  14   58.41    8.08
  15  -1  14   49.36    6.53
 -15  -1 -15    4.88    2.74
  15   1  15    3.24    3.51
  15  -1  15    9.02    6.49
 -15  -1 -16   18.51    5.25
  15   1  16   16.55    6.26
  15  -1  16   20.91    5.08
  15   1  17    0.27    2.85
  15  -1  17    6.12    4.40
 -15   1 -17    1.27    2.75
  15   1  18    2.70    3.17
  15   1  18    1.46    2.99
  15  -1  18   -1.63    3.16
 -15   1 -18    2.61    1.69
  15   1  19    6.08    3.70
  15  -1  19   11.86    5.46
 -15   3  18   46.41   12.48
 -15  -3  18   70.63    9.53
  15   3 -18   54.39    9.11
 -15   3  17    2.74    3.25
 -15  -3  17    1.06    2.60
 -15  -3  17    4.33    2.60
  15   3 -17    1.71    3.51
 -15   3  16   -1.57    3.38
 -15  -3  16    6.22    4.01
 -15  -3  16    0.92    2.53
  15   3 -16    2.99    3.78
 -15   3  15    3.38    2.42
 -15  -3  15    1.10    2.42
 -15  -3  15    0.76    2.41
  15   3 -15    5.00    4.52
 -15   3  14    6.58    3.78
 -15  -3  14    0.19    2.30
 -15  -3  14    4.34    4.21
  15   3 -14    9.33    4.53
 -15   3  13   97.11   20.55
 -15  -3  13  109.58    7.37
 -15  -3  13  115.08    8.27
  15   3 -13  125.54    9.53
 -15   3  12   41.96   10.57
 -15  -3  12   38.19    4.02
  15   3 -12   42.77   18.43
 -15   3  11    9.34    6.76
 -15  -3  11   15.72    3.12
  15   3 -11    9.85    3.86
 -15   3  10   29.47    9.70
 -15  -3  10   35.22    3.69
  15   3 -10   41.73    6.08
 -15   3   9  155.88    7.49
 -15  -3   9  154.41    6.72
  15   3  -9  169.16    8.83
 -15   3   8   14.85    4.03
 -15  -3   8   20.46    4.02
  15   3  -8   19.40    5.55
 -15   3   7   94.63    5.62
 -15  -3   7   90.98    4.70
 -15   3   7  100.11    1.91
  15   3  -7   90.38    6.27
 -15   3   6  128.65   13.81
 -15  -3   6  140.73    6.03
  15   3  -6  151.58    7.72
 -15   3   5  325.61   13.27
 -15  -3   5  338.56    9.43
  15   3  -5  337.61   10.58
 -15   3   4   14.88    4.75
 -15  -3   4   18.48    2.80
  15   3  -4   13.66    3.70
 -15   3   3   24.00    8.17
 -15  -3   3   25.07    2.71
  15   3  -3   25.03    3.98
 -15   3   2   24.16    8.15
 -15  -3   2   27.66    3.08
 -15   3   2   25.69    1.09
 -15   3   2   22.87    5.85
  15   3  -2   29.69    4.77
 -15   3   1  189.50    7.79
 -15  -3   1  210.60    7.42
  15   3  -1  202.21    6.83
 -15   3   0   50.28    3.33
 -15  -3   0   58.37    4.52
  15   3   0   54.65    3.99
  15   3   0   53.51    3.92
 -15   3  -1  226.81    6.04
 -15  -3  -1  231.12    7.73
  15   3   1  217.55    7.99
  15  -3   1  216.86    5.16
  15   3   1  224.11    6.49
 -15   3  -2  107.31    3.42
 -15  -3  -2  102.60    5.03
  15   3   2   90.12    5.20
  15  -3   2  102.26    2.99
  15   3   2   97.49    4.06
 -15   3  -3  396.71    8.15
 -15  -3  -3  428.51   11.04
  15   3   3  388.57   14.78
  15  -3   3  415.42    9.27
 -15   3  -4    1.89    0.99
 -15  -3  -4    0.10    2.19
  15   3   4   -0.77    2.80
  15  -3   4    2.52    1.87
 -15   3  -5   90.71    1.06
 -15  -3  -5   93.83   22.46
  15   3   5   90.40   12.52
  15  -3   5   96.28   22.92
 -15  -3  -6   -0.32    2.01
  15   3   6    0.82    1.59
  15  -3   6    0.33    1.80
 -15  -3  -7  134.93    5.63
  15   3   7  116.17    6.55
  15  -3   7  118.14    4.88
 -15  -3  -8    2.46    2.33
  15   3   8    3.75    2.11
  15  -3   8    3.47    2.18
 -15  -3  -9   16.61    3.16
  15   3   9   15.50    3.51
  15  -3   9   17.30    2.67
 -15  -3 -10  325.44    9.38
  15   3  10  324.62    9.91
  15  -3  10  331.62    9.48
 -15  -3 -11   52.83    4.61
  15   3  11   56.90    5.50
  15  -3  11   47.21    4.66
 -15  -3 -12   42.00    5.76
  15   3  12   47.17    6.92
  15  -3  12   46.43    6.32
 -15  -3 -13    2.76    2.62
  15   3  13    0.77    2.78
  15  -3  13    2.61    2.48
 -15  -3 -14   -0.36    2.18
  15   3  14    0.46    2.85
  15  -3  14    1.39    2.60
 -15  -3 -15    9.20    3.89
  15   3  15   14.33    8.51
  15  -3  15    5.03    3.14
 -15  -3 -16    3.03    2.14
  15   3  16    7.09    5.12
  15  -3  16    3.79    2.52
 -15   3 -16    2.89    3.69
 -15  -3 -17    2.96    2.91
  15   3  17    2.85    3.53
  15  -3  17    2.06    3.06
 -15   3 -17    6.85    3.80
 -15  -3 -18   13.89    4.75
  15   3  18   10.55    6.63
  15  -3  18    9.84    3.62
 -15   3 -18    7.87    4.22
 -15   5  15    4.07    3.86
  15   5 -15    4.70    4.57
 -15   5  14    1.42    3.48
  15   5 -14    4.70    4.77
 -15   5  13   20.30    6.07
  15   5 -13   20.67    6.95
 -15   5  12   -0.35    3.17
  15   5 -12    6.40    2.70
 -15   5  11   10.67    4.35
 -15  -5  11    7.31    3.60
  15   5 -11   12.41    6.23
 -15   5  10    3.30    1.74
 -15  -5  10    2.60    2.61
  15   5 -10    3.05    2.80
 -15   5   9   10.11    4.36
 -15  -5   9   21.78    6.13
  15   5  -9    7.31    6.54
 -15   5   8    7.01    3.05
 -15  -5   8    8.24    4.24
  15   5  -8    7.78    6.22
 -15   5   7    1.34    1.86
 -15  -5   7    3.60    3.05
  15   5  -7    8.59    4.12
 -15   5   6    8.57    4.44
 -15  -5   6    5.04    3.34
  15   5  -6    2.57    3.01
 -15   5   5   38.85    7.04
 -15  -5   5   45.52    4.16
  15   5  -5   45.25    6.92
 -15   5   4   62.75   14.19
 -15  -5   4   68.55    4.82
  15   5  -4   65.60    6.31
 -15   5   3    5.46    2.14
 -15  -5   3    3.20    2.20
  15   5  -3    6.04    3.05
 -15   5   2  147.46    5.70
 -15  -5   2  128.31    6.40
  15   5  -2  143.93    6.72
 -15   5   1    4.48    1.87
 -15  -5   1    4.42    2.96
  15   5  -1    9.92    3.65
 -15   5   0    1.95    1.13
 -15  -5   0   -0.40    2.48
  15   5   0    3.25    3.26
  15   5   0    2.53    2.18
 -15   5  -1  139.28    7.55
 -15  -5  -1  143.66    6.39
  15   5   1  166.73   12.67
  15   5   1  149.29    6.16
 -15  -5  -2   61.34    4.77
  15   5   2   48.99    8.18
  15   5   2   45.91    3.47
 -15  -5  -3    8.33    3.42
  15   5   3    5.36    2.55
  15   5   3    0.09    1.22
 -15  -5  -4   55.90    4.68
  15   5   4   39.99    7.96
 -15  -5  -5    6.30    3.66
  15   5   5    9.92    3.70
 -15  -5  -6    5.29    3.51
  15   5   6    4.76    2.03
  15  -5   6    0.83    1.82
 -15  -5  -7   57.63    5.82
  15   5   7   53.65   10.62
  15  -5   7   52.10    4.97
 -15  -5  -8   27.45    5.55
  15  -5   8   27.20    4.24
 -15  -5  -9    6.31    3.78
  15   5   9    7.59    3.25
  15  -5   9   10.87    3.90
 -15  -5 -10   46.00    6.76
  15   5  10   46.94    8.91
  15  -5  10   54.52    5.45
 -15  -5 -11    0.72    2.93
  15   5  11   -3.30    3.34
  15  -5  11    0.29    2.52
 -15  -5 -12    7.91    3.26
  15   5  12   -0.18    3.24
  15  -5  12   11.88    3.94
 -15  -5 -13    6.96    3.19
  15   5  13   10.19    5.02
  15  -5  13   16.32    4.77
 -15  -5 -14    0.60    3.16
  15   5  14    0.27    2.92
  15  -5  14    0.72    2.52
 -15   5 -14    2.27    4.39
 -15   7   8    0.59    2.09
  15   7  -8   -3.17    4.30
 -15   7   7   11.81    3.98
  15   7  -7   19.17    6.49
 -15   7   6    2.10    2.38
  15   7  -6    6.53    5.18
 -15  -7   5    1.80    2.30
  15   7  -5   -6.95    3.01
 -15  -7   4    0.52    2.05
  15   7  -4    3.17    3.06
 -15  -7   3    2.73    2.19
  15   7  -3    1.93    4.07
 -15  -7   2   72.97   12.99
  15   7  -2   84.63   59.93
  15   7  -2   69.65   12.87
 -15  -7   1   43.99    8.32
  15   7  -1   36.67   11.81
 -15  -7   0    0.82    2.37
  15   7   0    4.35    3.05
 -15  -7  -1   30.11    6.25
  15   7   1   31.62   16.43
 -15  -7  -2    5.62    3.02
  15   7   2   -5.35    3.25
 -15  -7  -3   -2.71    2.70
  15   7   3    4.93    2.75
 -15  -7  -4    9.04    4.86
  15   7   4    0.70    1.65
 -15  -7  -5    0.60    2.67
  15   7   5   -1.11    3.02
 -15  -7  -6    5.27    2.79
  15   7   6   -5.06    2.91
 -15  -7  -7    4.26    3.34
  15   7   7    1.73    3.67
  15   7   8    1.25    1.55
 -15   7  -8    0.84    3.33
 -16   0  20   55.91   16.96
 -16   0  20   77.03   16.75
 -16   0  19    3.55    2.10
 -16   0  19    3.08    2.43
  16   0 -19   -2.70    2.30
 -16   0  18    4.12    2.52
 -16   0  18    1.97    2.42
  16   0 -18   13.32    4.89
 -16   0  17    5.18    2.94
 -16   0  17    2.67    2.09
  16   0 -17   -1.01    2.96
 -16   0  16    4.45    2.79
 -16   0  16    0.82    2.00
  16   0 -16    2.66    2.82
 -16   0  15   -0.69    3.15
 -16   0  15   -0.72    1.93
  16   0 -15    3.08    2.99
 -16   0  14    2.74    2.62
 -16   0  14   -1.51    1.91
  16   0 -14    1.71    3.01
 -16   0  13   -2.62    3.11
 -16   0  13   -0.50    1.87
  16   0 -13   -2.07    2.48
 -16   0  12  949.71   29.56
 -16   0  12  989.88   28.25
  16   0 -12  972.07   28.80
 -16   0  11    1.38    2.19
 -16   0  11   -1.01    1.55
  16   0 -11    0.49    2.91
 -16   0  10   -1.42    3.40
 -16   0  10    0.52    1.27
  16   0 -10    4.61    3.05
 -16   0   9    2.05    2.38
 -16   0   9    1.02    1.33
  16   0  -9    3.23    2.66
 -16   0   8   11.47    3.14
 -16   0   8    8.79    1.73
  16   0  -8   17.16    3.31
 -16   0   7    1.32    1.08
  16   0  -7    4.98    2.35
 -16   0   6  149.63   10.52
  16   0  -6  149.07    5.41
 -16   0   5    1.20    1.93
  16   0  -5   -1.39    2.41
 -16   0   4   19.57    3.20
  16   0  -4   20.89    3.06
 -16   0   3    3.76    2.35
 -16   0   2  795.43    9.60
  16   0  -2  804.36    8.42
 -16   0   1    0.04    1.91
  16   0  -1   -0.41    1.08
 -16   0   0  928.24   10.29
  16   0   0  906.76    9.80
 -16   0  -1    2.03    1.52
  16   0   1    1.36    1.09
 -16   0  -2  615.10    7.81
  16   0   2  606.24    7.99
 -16   0  -3    3.95    1.38
  16   0   3   -0.27    1.83
 -16   0  -4 2402.47   19.44
  16   0   4 2429.75   20.59
 -16   0  -5   -0.18    1.13
  16   0   5    0.52    1.69
 -16   0  -6   53.60    2.70
  16   0   6   48.24    4.01
 -16   0  -7    0.58    1.48
  16   0   7    5.77    2.74
 -16   0  -8   -0.14    1.45
  16   0   8    3.05    2.30
 -16   0  -9    1.19    1.18
  16   0   9   -3.53    2.33
 -16   0 -10   56.17    2.79
  16   0  10   68.32   18.89
 -16   0 -11    1.84    1.63
  16   0  11    3.20    2.76
 -16   0 -12    6.19    2.25
  16   0  12    6.17    3.07
 -16   0 -13    1.65    1.69
  16   0  13    4.17    3.16
 -16   0 -14  185.60    9.70
  16   0  14  198.69   11.93
 -16   0 -15    1.37    1.73
  16   0  15    3.16    2.98
  16   0  16   13.63    5.43
  16   0  17    4.08    3.84
  16   0  18   -0.45    3.46
  16   0  19    9.94    5.55
 -16   2  19    8.19    3.24
 -16  -2  19   14.30    5.50
 -16  -2  19   10.74    4.56
  16   2 -19   14.73    6.10
 -16   2  18    5.61    3.79
 -16  -2  18    3.98    3.06
 -16  -2  18    9.71    4.44
  16   2 -18    4.12    4.12
 -16  -2  17   24.21    5.67
 -16  -2  17   21.97    5.23
  16   2 -17   16.71    6.65
 -16   2  16   26.24    6.35
 -16  -2  16   35.99    5.64
 -16  -2  16   30.14    3.88
  16   2 -16   30.43    5.27
 -16   2  15   56.41   13.64
 -16  -2  15   64.66    5.43
 -16  -2  15   61.65    5.12
  16   2 -15   54.43    6.35
 -16   2  14   11.30    2.79
 -16  -2  14   18.19    5.34
 -16  -2  14   17.07    3.58
  16   2 -14   26.85    5.82
 -16   2  13  148.25    8.00
 -16  -2  13  125.46    6.35
 -16  -2  13  135.06    5.81
  16   2 -13  133.53    7.26
 -16   2  12   15.69    4.43
 -16  -2  12   26.90    4.17
 -16   2  12   25.85    2.51
  16   2 -12   20.98    5.39
 -16   2  11    3.84    2.79
 -16  -2  11    2.32    2.80
 -16   2  11    3.40    1.54
 -16  -2  11    1.01    2.23
  16   2 -11    1.32    3.46
 -16   2  10 1185.69   34.18
 -16  -2  10 1161.54   26.06
 -16   2  10 1196.29   24.33
  16   2 -10 1242.13  347.39
 -16   2   9   23.65    5.08
 -16  -2   9   27.48    4.49
 -16   2   9   26.81    2.05
  16   2  -9   26.61    5.49
 -16   2   8   77.07   16.71
 -16  -2   8   78.00    4.48
 -16   2   8   79.49    2.21
  16   2  -8   82.83    6.86
 -16   2   7  170.81    6.95
 -16  -2   7  174.28    6.41
 -16   2   7  172.99    3.76
  16   2  -7  173.72    7.76
 -16   2   6    2.05    1.60
 -16  -2   6    0.37    2.11
  16   2  -6   -1.59    3.15
 -16   2   5   62.88    7.58
 -16  -2   5   59.23    3.44
  16   2  -5   75.25    6.26
 -16   2   4   56.53    7.83
 -16  -2   4   57.53    3.99
  16   2  -4   59.50    5.13
 -16   2   3   98.81    3.99
 -16  -2   3   97.80    4.77
  16   2  -3   94.19    5.64
 -16   2   2   10.33    3.65
 -16  -2   2    6.35    3.02
  16   2  -2   12.26    4.29
 -16   2   1   49.81    2.89
 -16  -2   1   54.66    4.29
 -16   2   1   49.98    1.27
  16  -2  -1   52.36    1.01
  16   2  -1   53.89    4.16
 -16   2   0   23.24    6.51
 -16  -2   0   20.09    3.07
  16   2   0   23.36    4.45
  16  -2   0   23.68    1.22
  16   2   0   26.76    3.17
 -16   2  -1   18.56    1.95
 -16  -2  -1   17.87    3.06
  16   2   1   13.18    2.89
  16  -2   1   19.63    1.43
  16   2   1   18.74    2.59
 -16   2  -2   35.13    2.44
 -16  -2  -2   35.31    4.12
  16   2   2   35.42    7.32
  16  -2   2   33.27    1.91
 -16   2  -3  414.45    5.22
 -16  -2  -3  419.07    7.90
  16   2   3  416.06    8.33
  16  -2   3  418.22    6.00
 -16   2  -4   49.50    2.03
 -16  -2  -4   49.60    4.20
  16   2   4   47.03   11.19
  16  -2   4   43.53    2.71
 -16   2  -5   27.09    1.45
 -16  -2  -5   27.05    3.14
  16   2   5   27.49    5.68
  16  -2   5   32.55    2.89
 -16   2  -6   10.00    1.15
 -16  -2  -6    8.70    2.03
  16   2   6   12.80    5.53
  16  -2   6   13.91    2.76
 -16  -2  -7   11.45    4.02
 -16   2  -7    8.81    2.46
  16   2   7   11.86    4.91
  16  -2   7   14.21    2.82
 -16  -2  -8  210.65    6.55
 -16   2  -8  211.40    2.92
  16   2   8  194.29    6.58
  16  -2   8  208.66    6.07
 -16  -2  -9   11.15    3.74
  16   2   9    2.66    3.38
  16  -2   9    7.85    3.95
 -16  -2 -10    0.84    2.29
  16   2  10    6.12    4.66
  16  -2  10    0.81    2.44
 -16  -2 -11   64.83    5.30
  16   2  11   68.30    6.22
  16  -2  11   60.37    4.65
 -16  -2 -12    9.30    2.52
  16   2  12    1.43    3.30
  16  -2  12    5.52    3.51
 -16  -2 -13   -1.00    1.73
  16   2  13    3.34    3.44
  16  -2  13    1.31    2.78
 -16  -2 -14    2.46    1.91
  16   2  14    5.03    3.79
  16  -2  14    0.32    2.83
 -16  -2 -15    7.90    3.69
  16   2  15    6.18    6.07
  16  -2  15   -0.19    2.76
 -16  -2 -16   11.70    4.02
  16  -2  16    4.59    3.40
 -16  -2 -17    4.90    3.31
  16   2  17    4.52    4.54
  16  -2  17    6.57    4.57
 -16   2 -17    4.17    3.05
 -16  -2 -18    2.65    2.84
  16   2  18    7.70    3.61
  16  -2  18   -2.28    3.21
 -16   2 -18    1.77    3.53
 -16   4  17   23.63    6.25
  16   4 -17   33.47    9.30
 -16   4  16   14.56    4.16
  16   4 -16   11.77    4.74
 -16   4  15    3.93    2.15
  16   4 -15    1.47    3.95
 -16   4  14   18.34    4.31
 -16  -4  14   17.11    4.52
  16   4 -14   19.94    6.77
 -16   4  13    7.76    3.89
 -16  -4  13    9.29    4.38
  16   4 -13    1.51    4.52
 -16   4  12    4.04    2.39
 -16  -4  12    4.48    3.28
  16   4 -12    6.48    6.87
 -16   4  11    6.26    3.65
 -16  -4  11    2.09    2.29
  16   4 -11   -0.52    4.63
 -16   4  10   80.41   19.17
 -16  -4  10   89.53    6.23
  16   4 -10  107.58   10.37
 -16   4   9   79.54   17.64
 -16  -4   9   93.18    5.31
  16   4  -9   90.29    7.42
 -16   4   8   75.58   12.49
 -16  -4   8   78.62    5.44
  16   4  -8   73.05    7.36
 -16   4   7   18.11    5.54
 -16  -4   7   21.73    3.02
  16   4  -7   20.28    6.03
 -16   4   6   42.35    8.24
 -16  -4   6   45.83    3.72
  16   4  -6   45.80    6.50
 -16   4   5  108.57    8.19
 -16  -4   5  115.39    5.77
  16   4  -5  119.46    7.86
 -16   4   4  367.53   11.29
 -16  -4   4  358.15   10.67
  16   4  -4  374.80   12.44
 -16   4   3  132.18    7.83
 -16  -4   3  128.80    6.71
  16   4  -3  128.40    8.49
 -16   4   2    2.64    1.60
 -16  -4   2    2.69    2.61
  16   4  -2    6.60    3.58
 -16   4   1   26.97    5.80
 -16  -4   1   22.35    3.26
  16   4  -1   33.63    4.45
 -16   4   0    3.71    1.93
 -16  -4   0    0.78    2.37
  16   4   0    4.47    3.08
  16   4   0    2.47    2.25
 -16   4  -1   53.56    3.01
 -16  -4  -1   57.57    4.74
  16   4   1   42.51    8.31
  16   4   1   51.40    3.69
 -16   4  -2   15.93    3.52
 -16  -4  -2   18.25    3.37
  16   4   2   16.02    3.94
  16   4   2   17.01    2.76
 -16   4  -3   -0.41    0.69
 -16  -4  -3    3.63    2.74
  16   4   3    5.64    2.61
  16  -4   3    2.91    1.95
  16   4   3    0.50    1.51
 -16  -4  -4    4.11    2.79
  16   4   4   -2.03    2.91
  16  -4   4    3.99    2.09
 -16  -4  -5   -4.47    2.52
  16   4   5    4.48    2.28
  16  -4   5    0.13    1.48
 -16  -4  -6   73.28    5.07
  16   4   6   59.33   15.90
  16  -4   6   63.12    3.89
 -16  -4  -7   24.39    4.52
  16   4   7   31.76    5.32
  16  -4   7   24.66    3.43
 -16  -4  -8    0.06    2.64
  16   4   8   -4.84    3.25
  16  -4   8    4.90    3.42
 -16  -4  -9   52.19    6.99
  16   4   9   47.70    8.77
  16  -4   9   42.72    5.90
 -16  -4 -10  172.36   10.85
  16   4  10  137.27   20.67
  16  -4  10  168.29   10.26
 -16  -4 -11  138.64    8.02
  16   4  11  172.98    9.73
  16  -4  11  162.93    7.86
 -16  -4 -12   46.19    5.85
  16   4  12   41.94    6.96
  16  -4  12   34.18    5.20
 -16  -4 -13   31.24    4.04
  16   4  13   38.91    7.04
  16  -4  13   35.72    4.94
 -16  -4 -14    2.87    2.71
  16   4  14    3.11    3.44
  16  -4  14    5.09    3.51
 -16  -4 -15    1.00    2.65
  16   4  15    5.07    3.62
 -16  -4 -16    6.65    3.46
  16   4  16   18.52    5.72
  16  -4  16    1.68    2.92
 -16   4 -16   15.58    5.45
 -16   6  12    3.37    3.08
  16   6 -12    1.88    3.99
 -16   6  11    4.43    3.16
  16   6 -11   -0.59    3.19
 -16   6  10    5.71    2.19
  16   6 -10    7.81    5.77
 -16   6   9    4.42    2.03
  16   6  -9    2.34    3.23
 -16   6   8    3.86    2.09
 -16  -6   8   -2.27    1.87
  16   6  -8   -1.54    3.79
 -16   6   7    4.66    3.03
 -16  -6   7    3.88    3.24
  16   6  -7    3.89    3.95
 -16   6   6   12.58    5.54
 -16  -6   6   16.62    4.16
  16   6  -6   12.58    5.31
 -16   6   5   49.75   11.68
 -16  -6   5   65.01    5.30
  16   6  -5   66.27    6.85
 -16   6   4    6.27    2.53
 -16  -6   4   19.32    5.84
  16   6  -4   20.43   17.81
 -16   6   3    0.65    1.29
 -16  -6   3   -1.63    2.25
  16   6  -3    1.01    3.33
 -16  -6   2   87.73    6.40
  16   6  -2   90.75    7.00
 -16  -6   1   -0.60    2.02
  16   6  -1    2.06    3.26
  16   6  -1    3.11    3.51
 -16  -6   0   -1.61    2.47
  16   6   0    3.06    2.11
  16   6   0    4.53    3.25
 -16  -6  -1  174.46    8.50
  16   6   1  171.25   11.99
 -16  -6  -2   12.81    4.47
  16   6   2    6.48    2.73
 -16  -6  -3    7.13    3.65
  16   6   3    4.04    2.96
 -16  -6  -4    8.86    4.11
  16   6   4   11.84    4.45
 -16  -6  -5    5.25    3.07
  16   6   5    6.54    2.47
 -16  -6  -6    1.83    3.15
  16   6   6    2.25    3.46
 -16  -6  -7    3.23    2.74
  16   6   7    1.80    2.29
 -16  -6  -8    5.89    3.08
  16   6   8    3.46    2.51
 -16  -6  -9    8.92    6.97
  16   6   9    5.27    2.96
  16  -6   9    8.57    3.57
 -16  -6 -10    5.84    3.26
  16   6  10    4.16    2.55
  16  -6  10    0.99    2.37
 -16  -6 -11    0.14    3.03
  16   6  11    9.85    4.21
  16  -6  11    7.64    3.84
 -17   1  19    8.24    4.36
 -17  -1  19    8.66    4.34
 -17  -1  19   11.44    3.57
  17   1 -19   14.69    3.81
 -17   1  18    4.72    4.20
 -17  -1  18    5.12    2.39
 -17  -1  18    2.74    2.46
  17   1 -18    0.32    2.76
 -17   1  17    8.63    4.77
 -17  -1  17    4.57    2.62
 -17  -1  17    7.69    4.17
  17   1 -17    3.58    3.51
  17  -1 -17    6.36    4.03
 -17   1  16   13.78    5.85
 -17  -1  16    8.22    4.50
 -17   1  16   12.25    3.98
 -17  -1  16    9.73    3.81
  17   1 -16   16.53    5.06
  17  -1 -16   14.72    4.54
 -17   1  15   36.93    7.24
 -17  -1  15   31.76    7.73
 -17   1  15   41.32    4.18
 -17  -1  15   37.52    4.56
  17   1 -15   40.17    5.99
  17  -1 -15   29.73    4.53
 -17   1  14   61.98   12.44
 -17  -1  14   76.34    8.74
 -17   1  14   88.69    5.78
 -17  -1  14   91.03    6.33
  17   1 -14   84.80    7.97
  17  -1 -14   88.40    6.32
 -17   1  13    1.80    2.14
 -17  -1  13    3.06    3.93
 -17   1  13    2.11    1.65
 -17  -1  13    5.40    2.16
  17   1 -13    3.16    3.56
  17  -1 -13    6.12    3.69
 -17   1  12  946.87   30.02
 -17  -1  12  969.31   28.95
 -17   1  12  988.91   27.95
 -17  -1  12  969.38   28.23
  17   1 -12  934.33   28.58
  17  -1 -12 1008.84   29.47
 -17   1  11   -1.96    4.33
 -17  -1  11    6.81    4.85
 -17   1  11    5.02    2.28
 -17  -1  11    8.14    3.15
  17   1 -11    4.26    3.44
  17  -1 -11    6.96    3.21
 -17   1  10  103.60   14.65
 -17  -1  10  106.40    6.26
 -17   1  10  112.53    3.90
 -17  -1  10   99.35    4.40
  17   1 -10  106.99    6.55
  17  -1 -10   93.32    4.71
 -17   1   9   -1.25    3.33
 -17  -1   9    4.88    3.31
 -17   1   9    0.27    0.96
  17   1  -9    5.93    3.72
  17  -1  -9    5.08    3.08
 -17   1   8  172.39    7.40
 -17  -1   8  161.79    6.91
 -17   1   8  170.33    4.59
  17   1  -8  179.94    7.88
 -17   1   7    7.18    2.69
 -17  -1   7    1.98    2.55
  17   1  -7    2.39    2.73
 -17   1   6  344.61   10.48
 -17  -1   6  342.09    7.55
  17   1  -6  334.63    7.88
 -17   1   5    6.16    3.95
 -17  -1   5    0.46    2.62
  17   1  -5    2.80    2.91
 -17   1   4  369.75   11.65
 -17  -1   4  386.47    8.05
  17  -1  -4  382.79    4.27
  17   1  -4  366.10    7.56
 -17   1   3   -3.93    2.46
 -17  -1   3   -0.22    2.79
  17  -1  -3   -0.60    0.40
  17  -1  -3   -0.29    0.33
  17   1  -3    6.07    3.88
 -17   1   2    1.64    2.07
 -17  -1   2    4.06    2.71
  17  -1  -2    0.72    0.64
  17   1  -2    0.60    2.46
 -17   1   1  174.08    4.97
 -17  -1   1  173.66    5.81
  17   1  -1  166.23    5.02
  17  -1  -1  175.08    3.02
 -17   1   0  165.78    4.54
 -17  -1   0  152.50    5.06
  17   1   0  166.54    4.97
  17  -1   0  162.19    3.30
 -17   1  -1   28.97    2.74
 -17  -1  -1   26.10    2.94
  17   1   1   25.20    4.74
  17  -1   1   28.31    2.12
 -17   1  -2  890.41    9.55
 -17  -1  -2  879.40   11.22
  17   1   2  898.88   11.76
  17  -1   2  884.45    9.12
 -17   1  -3  569.07    6.94
 -17  -1  -3  554.54    8.95
  17   1   3  562.47   10.67
  17  -1   3  564.48    7.29
 -17   1  -4   18.81    2.05
 -17  -1  -4   17.73    2.73
  17   1   4   18.45    3.56
  17  -1   4   17.10    3.28
 -17   1  -5    4.01    1.55
 -17  -1  -5    3.69    3.29
  17   1   5    1.37    1.54
  17  -1   5    1.95    1.57
 -17   1  -6   47.07    2.33
 -17  -1  -6   57.99    4.11
  17   1   6   43.50    4.33
  17  -1   6   48.18    3.35
 -17   1  -7  296.04    7.03
 -17  -1  -7  293.15    8.01
  17   1   7  297.32    9.00
  17  -1   7  306.84    8.82
 -17  -1  -8   66.38    3.62
 -17   1  -8   70.76    3.14
  17   1   8   76.49    5.90
  17  -1   8   64.09    4.45
 -17  -1  -9   65.67    4.27
 -17   1  -9   63.34    2.78
  17   1   9   66.65    5.39
  17  -1   9   67.83   18.88
 -17  -1 -10  307.25    8.91
 -17   1 -10  303.86    7.79
  17   1  10  285.92    9.92
  17  -1  10  325.61   10.62
 -17  -1 -11   99.08    5.41
 -17   1 -11   96.22    4.06
  17   1  11   93.92    6.72
  17  -1  11   86.22    5.12
 -17  -1 -12   18.90    2.83
 -17   1 -12   13.69    2.32
  17   1  12   11.45    3.75
  17  -1  12   18.21    4.25
 -17  -1 -13   20.36    3.06
  17   1  13   23.37    4.10
  17  -1  13   28.19    4.97
 -17  -1 -14    5.27    3.37
  17   1  14    5.34    3.85
  17  -1  14   -2.02    2.66
 -17  -1 -15   10.44    3.52
  17   1  15   20.64    7.19
  17  -1  15    9.73    4.53
 -17  -1 -16   -0.55    1.57
  17   1  16    6.05    4.20
  17  -1  16    5.53    3.31
 -17  -1 -17   -2.03    1.83
  17   1  17   -2.51    3.21
  17  -1  17    1.18    2.99
 -17   1 -17    1.65    2.85
  17   1  18    5.91    3.40
  17   1  18    9.06    4.50
  17  -1  18    5.38    3.15
 -17   1 -18    3.33    2.99
  17   1  19    1.16    3.26
  17  -1  19    7.53    5.38
 -17   3  18    1.23    2.35
 -17  -3  18    8.43    5.40
  17   3 -18    5.95    4.42
 -17   3  17   94.49   27.96
 -17  -3  17  109.79   17.30
 -17  -3  17  104.64   21.22
  17   3 -17  132.69   21.32
 -17   3  16   29.77    7.74
 -17  -3  16   34.34    7.35
 -17  -3  16   26.40    6.36
  17   3 -16   23.47    6.65
 -17   3  15   -1.11    4.04
 -17  -3  15    2.02    3.14
  17   3 -15    2.61    4.17
 -17   3  14   12.70    6.85
 -17  -3  14   19.72    6.02
  17   3 -14   16.68    6.65
 -17   3  13   23.45    7.47
 -17  -3  13   30.98   20.35
  17   3 -13   29.90    5.91
 -17   3  12    4.71    2.97
 -17  -3  12   12.61    4.80
  17   3 -12   15.77    5.11
 -17   3  11   63.26   14.21
 -17  -3  11   62.97    4.85
  17   3 -11   60.46    6.83
 -17   3  10   11.39    2.85
 -17  -3  10   10.87    2.98
  17   3 -10   14.21    4.40
 -17   3   9   20.77    3.93
 -17  -3   9   14.19    2.85
  17   3  -9   33.02    6.02
 -17   3   8  123.22    6.26
 -17  -3   8  131.44    6.16
  17   3  -8  135.91    8.15
 -17   3   7   65.72    9.92
 -17  -3   7   73.23    5.34
  17   3  -7   69.31   19.54
 -17   3   6   24.67    6.74
 -17  -3   6   26.61    3.67
  17   3  -6   27.20    5.14
 -17   3   5  368.65   15.14
 -17  -3   5  390.70   11.03
  17   3  -5  397.53   11.75
 -17   3   4   28.68    7.18
 -17  -3   4   31.59    3.88
  17   3  -4   25.12    3.33
 -17   3   3   42.69    9.38
 -17  -3   3   50.10    4.40
  17   3  -3   49.99    5.38
 -17   3   2   88.52    4.49
 -17  -3   2   90.02    5.29
  17   3  -2   95.09    5.61
 -17   3   1  199.87    6.44
 -17  -3   1  205.10    7.36
 -17   3   1  196.26    4.01
  17   3  -1  199.29    7.18
 -17   3   0    4.42    1.25
 -17  -3   0   11.08    3.51
  17   3   0    6.27    2.69
  17   3   0    7.18    3.15
 -17   3  -1    3.25    2.02
 -17  -3  -1    9.89    3.38
  17   3   1    8.38    2.84
  17  -3   1    6.85    1.06
  17   3   1    6.59    1.73
 -17   3  -2    1.10    1.42
 -17  -3  -2   -0.35    2.39
  17   3   2    5.04    3.38
  17  -3   2    4.33    1.95
  17   3   2    8.74    3.14
 -17   3  -3   38.70    2.07
 -17  -3  -3   39.11    3.60
  17   3   3   39.12    9.56
  17  -3   3   35.46    2.42
 -17   3  -4   66.37    2.09
 -17  -3  -4   65.32    3.92
  17   3   4   68.97   13.22
  17  -3   4   65.42    3.07
 -17   3  -5    1.69    0.60
 -17  -3  -5    1.18    2.20
  17   3   5    0.17    2.52
  17  -3   5    7.46    2.70
 -17  -3  -6    6.49    3.78
  17   3   6    2.07    2.70
  17  -3   6    3.12    1.88
 -17  -3  -7   42.68    4.40
  17   3   7   33.83    5.90
  17  -3   7   38.14    3.62
 -17  -3  -8    5.67    2.92
  17   3   8    5.26    4.04
  17  -3   8    5.20    3.19
 -17  -3  -9   49.39    3.89
  17   3   9   53.91    9.29
  17  -3   9   49.50    3.83
 -17  -3 -10  111.66    6.00
  17   3  10  107.11    7.33
  17  -3  10  114.04    5.99
 -17  -3 -11   77.89    6.77
  17   3  11   90.25    8.28
  17  -3  11   85.43    7.37
 -17  -3 -12    8.28    4.99
  17   3  12   12.16    4.86
  17  -3  12    5.99    3.57
 -17  -3 -13  134.74    7.76
  17   3  13  142.48    8.97
  17  -3  13  147.33    8.46
 -17  -3 -14   16.75    4.25
  17   3  14   15.31    4.40
  17  -3  14   22.38    4.61
 -17  -3 -15    1.55    2.25
  17   3  15    1.77    3.35
  17  -3  15    5.84    3.35
  17   3  16    1.22    3.60
  17  -3  16    0.24    2.27
 -17  -3 -17   -0.51    2.69
  17   3  17   -4.03    3.48
  17  -3  17    4.53    4.25
 -17   3 -17    4.12    4.03
 -17   5  15   16.97    6.39
  17   5 -15    5.40    4.95
 -17   5  14    2.52    2.97
  17   5 -14    1.45    4.61
 -17   5  13   24.43    7.60
  17   5 -13   44.75   10.37
 -17   5  12   31.43   10.49
 -17  -5  12   33.75    6.69
  17   5 -12   39.46    9.71
 -17   5  11   27.08    5.93
 -17  -5  11   23.78    4.21
  17   5 -11   42.60    7.09
 -17   5  10   21.23    4.89
 -17  -5  10    6.32    2.73
  17   5 -10   28.96    6.64
 -17   5   9    2.51    2.18
 -17  -5   9    0.22    1.98
  17   5  -9   14.42    7.47
 -17   5   8   29.12    5.91
 -17  -5   8   32.95    3.97
  17   5  -8   20.12    8.32
 -17   5   7   14.94    3.28
 -17  -5   7   16.02    3.34
  17   5  -7   15.41    6.82
 -17   5   6    3.30    1.68
 -17  -5   6    5.75    2.91
  17   5  -6    2.39    4.36
 -17   5   5   41.09   11.53
 -17  -5   5   68.26   10.61
  17   5  -5   67.37    9.00
 -17   5   4   29.87    5.73
 -17  -5   4   34.08    4.54
  17   5  -4   30.05    4.67
 -17   5   3   14.40    3.06
 -17  -5   3   21.40    4.20
  17   5  -3   24.15    4.07
 -17   5   2   18.77    4.95
 -17  -5   2   32.69    5.04
  17   5  -2   22.09    4.27
 -17   5   1   25.35    6.12
 -17  -5   1   32.87    4.62
  17   5  -1   27.37    5.08
  17   5  -1   33.38    3.99
 -17   5   0  126.89    5.35
 -17  -5   0  130.62    6.37
  17   5   0  111.76   21.01
  17   5   0  120.33    6.04
 -17  -5  -1    1.69    2.64
  17   5   1   -0.76    3.14
  17   5   1    8.89    3.03
 -17  -5  -2   54.94    4.17
  17   5   2   62.61    6.50
  17   5   2   61.44    4.22
 -17  -5  -3    1.32    2.48
  17   5   3    4.71    3.63
  17   5   3   -1.10    1.25
 -17  -5  -4   85.20    6.82
  17   5   4   68.61   11.75
 -17  -5  -5   81.86    6.22
  17   5   5   74.04   13.37
  17  -5   5   81.22    5.59
 -17  -5  -6    7.10    4.15
  17   5   6    1.55    1.75
  17  -5   6    2.59    1.93
 -17  -5  -7   17.69    4.30
  17   5   7   10.55    3.35
  17  -5   7   11.33    3.12
 -17  -5  -8   12.12    4.26
  17   5   8   17.97    4.76
 -17  -5  -9    0.56    3.40
  17   5   9   -5.18    3.60
  17  -5   9   11.62    4.62
 -17  -5 -10   -0.81    2.99
  17   5  10   -2.30    3.63
  17  -5  10   -3.98    2.38
 -17  -5 -11    3.60    2.85
  17   5  11    1.68    2.16
  17  -5  11    0.47    2.21
 -17  -5 -12    0.14    2.73
  17   5  12   -2.11    3.29
  17  -5  12    1.73    2.55
 -17  -5 -13   -0.17    2.97
  17   5  13    7.08    3.74
  17  -5  13    0.96    2.48
 -17  -5 -14    5.03    4.03
  17   5  14    0.82    3.15
  17  -5  14    5.21    3.01
 -17   7   7    3.79    3.25
  17   7  -7   14.28    5.06
 -17   7   6    3.55    2.98
  17   7  -6   14.63    5.73
 -17  -7   5    5.36    2.50
  17   7  -5   -0.32    2.76
 -17  -7   4   22.65    5.32
 -17  -7   3    7.81    2.51
  17   7  -3   11.16    5.09
 -17  -7   2   14.77    4.70
  17   7  -2    9.60    4.01
 -17  -7   1    5.70    2.64
  17   7  -1    6.58    2.87
 -17  -7   0    0.72    2.29
  17   7   0    4.56    4.30
 -17  -7  -1   -2.00    2.28
  17   7   1    5.11    2.24
 -17  -7  -2   -1.42    2.48
  17   7   2   -0.15    3.74
 -17  -7  -3    4.21    4.03
  17   7   3   10.05    8.20
 -17  -7  -4    4.68    3.49
  17   7   4    2.87    2.71
 -17  -7  -5    3.74    3.34
  17   7   5    1.25    2.34
 -17  -7  -6    3.28    3.02
  17   7   6    4.44    2.99
 -17  -7  -7    0.35    2.33
  17   7   7    5.81    2.43
 -18   0  19    3.42    2.87
  18   0 -19    3.75    4.15
 -18   0  18   49.36   13.98
 -18   0  18   61.05   11.30
  18   0 -18   45.70    8.55
 -18   0  17   -1.01    1.80
 -18   0  17    3.76    2.30
  18   0 -17    1.78    3.29
 -18   0  16   56.29   13.57
 -18   0  16   75.32    5.07
  18   0 -16   84.53    6.33
 -18   0  15    1.27    2.05
 -18   0  15    4.50    2.62
  18   0 -15    1.43    2.50
 -18   0  14  323.32   21.95
  18   0 -14  345.01   17.74
 -18   0  13    0.49    2.11
 -18   0  13    4.61    3.53
  18   0 -13   -5.39    2.64
 -18   0  12  226.81   15.38
 -18   0  12  248.08    8.95
  18   0 -12  237.04    9.66
 -18   0  11   -5.90    2.96
 -18   0  11   -0.38    1.59
  18   0 -11    4.17    2.96
 -18   0  10   25.34    5.72
 -18   0  10   26.68    2.84
  18   0 -10   20.20    4.03
 -18   0   9   -0.09    3.37
 -18   0   9    0.45    1.22
  18   0  -9   -0.08    2.47
 -18   0   8  237.12    8.43
  18   0  -8  224.08    7.54
 -18   0   7    2.57    2.03
  18   0  -7    0.37    2.03
 -18   0   6 1763.82   18.75
  18   0  -6 1805.87   17.65
 -18   0   5    4.81    2.88
  18   0  -5   -2.76    2.32
 -18   0   4 2312.82   19.98
 -18   0   3    2.53    2.71
  18   0  -3    0.40    1.05
 -18   0   2 2053.50   19.03
  18   0  -2 1997.61   21.55
 -18   0   1   -0.03    2.37
  18   0  -1   -0.61    1.23
 -18   0   0   62.39    3.56
  18   0   0   65.19    4.57
 -18   0  -1   -0.55    1.75
  18   0   1    1.04    1.14
 -18   0  -2 1246.93   12.72
  18   0   2 1246.10   14.24
 -18   0  -3    0.05    1.57
  18   0   3    0.61    1.77
 -18   0  -4  181.17    4.82
  18   0   4  184.67    5.08
 -18   0  -5    0.15    1.25
  18   0   5   -3.88    1.98
 -18   0  -6   70.98    3.34
  18   0   6   69.07    3.78
 -18   0  -7   -0.13    1.13
  18   0   7    0.51    1.93
 -18   0  -8  335.64    8.52
  18   0   8  344.53   10.40
 -18   0  -9    0.15    1.29
  18   0   9   -0.49    2.65
 -18   0 -10  307.93    8.78
  18   0  10  322.69   10.49
 -18   0 -11    0.73    1.43
  18   0  11   -3.30    2.42
 -18   0 -12   -0.88    1.48
  18   0  12    6.10    3.44
 -18   0 -13    4.81    3.33
  18   0  13   -0.26    2.32
 -18   0 -14   46.52    3.74
  18   0  14   58.36    6.02
  18   0  15    3.43    2.91
  18   0  16   95.96    7.95
  18   0  17   -0.29    3.08
  18   0  18    5.12    3.58
  18   0  19   12.38    5.85
 -18   2  19    9.41    3.44
 -18  -2  19    6.76    3.49
 -18  -2  19    3.24    2.82
  18   2 -19    7.29    4.26
 -18   2  18    1.06    2.39
 -18  -2  18    4.66    3.57
 -18  -2  18   -1.54    2.62
  18   2 -18    0.83    3.60
 -18   2  17   11.72    3.19
 -18  -2  17    6.82    3.03
 -18  -2  17   12.79    4.42
  18   2 -17    5.68    4.01
 -18   2  16    1.32    2.46
 -18  -2  16   -1.54    2.93
 -18  -2  16    4.02    3.63
  18   2 -16    3.49    3.63
 -18   2  15    4.85    2.83
 -18  -2  15    2.50    3.40
 -18  -2  15    1.86    2.56
  18   2 -15    6.22    3.57
 -18   2  14    6.05    5.20
 -18  -2  14   18.80    4.29
 -18  -2  14   20.66    4.33
  18   2 -14   21.47    6.55
 -18   2  13   20.95    3.23
 -18  -2  13   22.78    4.89
 -18  -2  13   22.72    5.23
  18   2 -13   19.99    5.44
 -18   2  12   74.15   18.74
 -18  -2  12   83.90    6.40
  18   2 -12   85.16    6.35
 -18   2  11    7.09    3.53
 -18  -2  11   15.83    4.39
  18   2 -11   11.66    4.79
 -18   2  10  113.40   11.58
 -18  -2  10  117.46    6.76
  18   2 -10  131.68    8.28
 -18   2   9  247.05   17.25
 -18  -2   9  261.87    9.85
  18   2  -9  256.41   11.03
 -18   2   8   12.71    5.64
 -18  -2   8   18.47    4.36
  18   2  -8   13.34    6.37
 -18   2   7  482.94   14.47
 -18  -2   7  482.91   12.55
  18   2  -7  471.92   13.21
 -18  -2   6   10.83    4.45
  18   2  -6   14.36    2.89
 -18   2   5   -1.37    2.39
 -18  -2   5   -1.23    2.38
  18   2  -5    2.64    2.87
 -18   2   4   54.81    6.71
 -18  -2   4   67.27    4.50
  18   2  -4   52.20    4.27
 -18   2   3  201.30    5.70
 -18  -2   3  183.27    5.23
  18   2  -3  187.30    6.41
 -18   2   2  106.07    4.77
 -18  -2   2   94.51    4.25
  18   2  -2   96.93    4.80
 -18   2   1   10.35    2.93
 -18  -2   1   11.58    3.93
  18   2  -1   11.94    3.24
  18  -2  -1    9.88    1.64
  18   2  -1   11.99    3.53
 -18   2   0   31.98    2.48
 -18  -2   0   31.67    3.43
  18   2   0   39.03    6.19
  18  -2   0   33.90    1.48
  18   2   0   34.67    3.49
 -18   2  -1   44.37    3.06
 -18  -2  -1   37.54    2.82
  18   2   1   45.70    7.55
  18  -2   1   40.89    1.82
 -18   2  -2    3.33    1.66
 -18  -2  -2    2.78    2.27
  18   2   2    3.02    1.64
  18  -2   2    3.40    1.43
 -18   2  -3   11.74    1.77
 -18  -2  -3   10.80    3.16
  18   2   3    4.88    1.84
  18  -2   3    8.31    1.64
 -18   2  -4  413.81    8.74
 -18  -2  -4  430.36   11.04
  18   2   4  431.47   23.37
  18  -2   4  428.54    9.80
 -18   2  -5  239.64    5.76
 -18  -2  -5  244.13    7.42
  18   2   5  249.52   10.58
  18  -2   5  233.11    6.65
 -18   2  -6  323.29    7.17
 -18  -2  -6  317.18    9.21
  18   2   6  337.52   21.03
  18  -2   6  310.90    8.64
 -18  -2  -7  146.49    6.04
 -18   2  -7  145.55    3.01
  18   2   7  153.45    9.14
  18  -2   7  142.53    4.95
 -18  -2  -8  388.33    9.00
 -18   2  -8  377.32    4.22
  18   2   8  360.81    9.06
  18  -2   8  379.01    8.09
 -18  -2  -9  449.89   12.91
  18   2   9  444.45   13.39
  18  -2   9  466.19   12.99
 -18  -2 -10   77.26    5.22
  18   2  10   81.80    5.62
  18  -2  10   80.03    5.26
  18   2  11   64.48    6.02
  18  -2  11   66.28    4.95
 -18  -2 -12   15.91    3.90
  18   2  12   10.92    4.35
  18  -2  12   10.21    4.77
 -18  -2 -13   20.63    3.46
  18   2  13   15.88    3.93
  18  -2  13   19.84    5.02
 -18  -2 -14   -0.14    2.12
  18   2  14   -2.19    3.67
  18  -2  14    5.13    4.01
 -18  -2 -15   25.08    4.31
  18   2  15   27.02    5.29
  18  -2  15   26.61    4.77
 -18  -2 -16   -0.63    2.19
  18   2  16    4.34    3.35
  18  -2  16   -4.08    2.50
 -18  -2 -17    4.63    4.10
  18   2  17    6.40    3.21
  18  -2  17    2.01    3.08
 -18  -2 -18    4.03    3.40
  18   2  18    5.64    3.80
  18  -2  18   12.89    5.20
 -18   2 -18    0.12    3.23
 -18   4  16    4.17    3.93
  18   4 -16   -2.56    4.13
 -18   4  15   97.66   23.59
  18   4 -15  122.14   20.02
 -18   4  14    0.50    2.18
 -18  -4  14   -1.64    2.35
  18   4 -14   -0.03    4.21
 -18   4  13   20.92    5.99
 -18  -4  13   13.39    5.29
  18   4 -13   16.06    4.93
 -18   4  12    5.53    3.86
 -18  -4  12    3.60    2.47
  18   4 -12    8.66    5.59
 -18   4  11    0.74    3.10
 -18  -4  11   10.55    3.85
  18   4 -11    4.30    4.99
 -18   4  10    1.06    2.48
 -18  -4  10    2.96    3.46
  18   4 -10    2.65    4.27
 -18   4   9   57.68   14.60
 -18  -4   9   70.66    6.05
  18   4  -9   75.33    7.59
 -18   4   8   47.62   13.22
 -18  -4   8   43.53   18.49
  18   4  -8   49.36    5.73
 -18   4   7  101.12    5.96
 -18  -4   7   92.36    5.22
  18   4  -7   95.93    7.23
 -18   4   6  351.51   16.09
 -18  -4   6  382.71   10.02
  18   4  -6  347.43   10.24
 -18   4   5   10.07    4.42
 -18  -4   5   18.60    3.94
  18   4  -5   20.05    5.75
 -18   4   4   40.93    9.23
 -18  -4   4   42.55    4.68
  18   4  -4   37.33    5.95
 -18   4   3  261.14    8.42
 -18  -4   3  263.25    8.92
  18   4  -3  284.86   10.53
 -18   4   2  160.91   11.08
 -18  -4   2  177.96    7.23
  18   4  -2  169.06    8.10
 -18   4   1   18.58    5.02
 -18  -4   1   15.04    2.38
  18   4  -1   26.10    5.54
  18   4  -1   25.35    4.01
 -18   4   0   21.47    3.88
 -18  -4   0   23.28    3.69
  18   4   0   12.61    4.21
  18   4   0   16.85    3.23
 -18   4  -1    3.56    1.77
 -18  -4  -1    4.77    2.94
  18   4   1    3.48    2.53
  18   4   1    5.72    3.06
 -18   4  -2    8.49    3.06
 -18  -4  -2    7.76    3.49
  18   4   2   17.58    4.31
  18   4   2   11.54    4.50
 -18  -4  -3   17.19    4.07
  18   4   3   18.85    3.92
  18  -4   3   16.09    2.18
 -18  -4  -4   20.90    3.97
  18   4   4   13.58    4.34
  18  -4   4   10.25    3.44
 -18  -4  -5   11.66    4.90
  18   4   5    7.63    3.24
  18  -4   5    3.74    1.79
  18   4   6   11.17    3.63
  18  -4   6    7.29    1.91
 -18  -4  -7   42.62   18.54
  18   4   7   39.84    7.76
  18  -4   7   43.53   18.42
 -18  -4  -8   27.96    4.75
  18   4   8   32.37    5.04
  18  -4   8   31.67    3.84
 -18  -4  -9   -0.92    2.52
  18   4   9    4.35    2.44
  18  -4   9    3.07    2.66
 -18  -4 -10   61.55    5.85
  18   4  10   56.77   12.39
  18  -4  10   75.19    6.17
 -18  -4 -11    4.36    3.15
  18   4  11    1.31    3.17
  18  -4  11    0.13    2.38
 -18  -4 -12    1.63    3.34
  18   4  12    1.79    3.51
  18  -4  12    4.31    3.99
 -18  -4 -13    5.95    4.26
  18   4  13    2.42    3.81
  18  -4  13    3.02    2.74
 -18  -4 -14    2.02    3.05
  18   4  14    4.18    5.07
  18  -4  14    6.74    4.24
 -18  -4 -15    8.79    3.92
  18   4  15   11.45    5.27
  18  -4  15    9.83    4.24
 -18  -4 -16    8.06    3.67
  18   4  16   11.51    4.72
  18  -4  16   13.27    5.53
 -18   4 -16   14.54    5.99
 -18   6  11   -0.47    3.55
  18   6 -11   13.57    6.69
 -18   6  10   10.55    3.79
  18   6 -10    6.09    4.22
 -18   6   9    8.36    4.94
 -18  -6   9   19.00    4.52
  18   6  -9   10.49    5.61
 -18   6   8    6.87    3.03
 -18  -6   8    3.44    2.28
  18   6  -8    2.35    3.78
 -18  -6   7   18.72    5.00
  18   6  -7   16.78    5.59
 -18   6   6    0.19    0.91
 -18  -6   6    7.82    4.08
  18   6  -6    1.36    3.56
 -18   6   5    1.54    1.50
 -18  -6   5    9.53    4.99
  18   6  -5    1.79    3.55
 -18   6   4    3.08    1.93
 -18  -6   4    8.06    4.06
  18   6  -4   -2.34    3.05
 -18   6   3   13.76    4.97
 -18  -6   3   23.54    4.15
  18   6  -3   24.57    4.49
 -18  -6   2  115.49    6.57
  18   6  -2  139.66   10.03
  18   6  -2  114.67    7.51
 -18  -6   1   64.45    5.90
  18   6  -1   54.75   12.27
  18   6  -1   64.07    4.98
 -18  -6   0   30.10    4.59
  18   6   0   15.26    4.97
  18   6   0   21.41    3.67
 -18  -6  -1   15.01    5.45
  18   6   1   13.55    3.62
 -18  -6  -2   19.03    6.08
  18   6   2    9.47    4.58
 -18  -6  -3   43.64    5.00
  18   6   3   28.26    6.91
 -18  -6  -4    8.81    3.80
  18   6   4    6.08    3.19
 -18  -6  -5   43.42    5.95
  18   6   5   38.97    7.90
 -18  -6  -6   16.34    4.93
  18   6   6   16.79    5.04
 -18  -6  -7   -3.79    2.56
  18   6   7    2.69    1.84
 -18  -6  -8    0.67    3.58
  18   6   8    6.31    2.88
 -18  -6  -9    2.53    3.02
  18   6   9   -3.24    3.63
  18  -6   9    5.49    2.12
 -18  -6 -10    5.21    3.44
  18   6  10    2.66    2.52
  18  -6  10    1.47    2.52
 -18  -6 -11    0.95    3.19
  18   6  11    6.82    3.62
  18  -6  11    5.21    3.63
 -19   1  19   23.83    9.73
 -19  -1  19   28.39    8.34
 -19  -1  19   27.25    6.67
  19   1 -19   40.48   10.32
 -19   1  18   13.90    4.26
 -19  -1  18    5.36    3.05
 -19  -1  18    9.42    3.07
  19   1 -18   10.23    4.72
 -19   1  17    6.50    3.20
 -19  -1  17    6.81    4.07
 -19  -1  17    5.45    2.88
  19   1 -17   18.86    5.32
  19  -1 -17    9.93    4.85
 -19   1  16   -3.84    3.30
 -19  -1  16    6.31    5.25
 -19  -1  16    2.03    2.73
  19   1 -16    7.03    5.27
  19  -1 -16    2.37    3.17
 -19   1  15   19.34    5.55
 -19  -1  15   21.46    6.41
 -19  -1  15   16.09    4.98
  19  -1 -15   21.78    5.71
 -19   1  14   -0.01    2.91
 -19  -1  14    1.97    3.08
 -19  -1  14    1.71    2.09
  19   1 -14    4.26    3.66
  19  -1 -14    9.29    7.04
 -19   1  13   38.04    5.70
 -19  -1  13   26.29    4.27
 -19   1  13   33.66    2.73
 -19  -1  13   36.26    3.66
  19   1 -13   35.54    5.85
  19  -1 -13   40.25    4.22
 -19   1  12   44.92    9.50
 -19  -1  12   50.80    4.61
 -19   1  12   54.12    3.34
 -19  -1  12   55.97    4.24
  19   1 -12   54.79    4.79
  19  -1 -12   49.82    4.34
 -19   1  11  125.00   12.66
 -19  -1  11  150.68    7.70
 -19   1  11  127.90    5.25
  19   1 -11  131.24    7.58
  19  -1 -11  132.66    6.49
 -19   1  10   10.89    5.12
 -19  -1  10   10.98    5.12
 -19   1  10    8.96    2.75
  19   1 -10    8.69    5.17
 -19   1   9  241.45   10.51
 -19  -1   9  277.93    8.75
 -19   1   9  268.39    4.62
  19   1  -9  256.45    8.24
 -19   1   8  315.28   10.67
 -19  -1   8  308.11    9.85
  19   1  -8  319.23   10.49
 -19   1   7  339.80   13.91
 -19  -1   7  354.41   11.24
  19   1  -7  356.24   10.89
 -19   1   6   88.83    4.86
 -19  -1   6   98.21    4.99
  19   1  -6   95.04    5.89
 -19   1   5  102.41    5.02
 -19  -1   5  102.20    5.36
  19   1  -5   97.57    4.63
 -19   1   4  276.92    8.54
 -19  -1   4  267.46    6.73
  19  -1  -4  273.29    3.99
  19   1  -4  278.42    7.12
 -19   1   3    2.21    2.62
 -19  -1   3    4.90    2.75
  19   1  -3    1.46    2.78
 -19   1   2    1.79    2.48
 -19  -1   2    2.50    2.96
  19   1  -2    1.29    1.75
  19  -1  -2    1.54    0.63
  19   1  -2    2.67    2.79
 -19  -1   1  116.44    5.64
  19   1  -1  118.97    4.93
  19  -1  -1  114.43    2.62
 -19  -1   0 1008.86   12.41
  19   1   0 1023.61   12.63
  19  -1   0  995.22    8.49
 -19   1  -1  122.94    4.24
 -19  -1  -1  124.95    5.41
  19   1   1  135.90   14.09
  19  -1   1  122.18    3.25
 -19   1  -2   28.41    2.56
 -19  -1  -2   22.32    2.57
  19   1   2   33.17    7.68
  19  -1   2   28.76    2.34
 -19   1  -3   29.06    2.39
 -19  -1  -3   27.63    3.28
  19   1   3   27.11    5.21
  19  -1   3   26.62    2.41
 -19   1  -4    4.34    1.70
 -19  -1  -4    3.60    2.14
  19   1   4    3.11    1.47
  19  -1   4    4.27    2.32
 -19   1  -5   25.92    2.93
 -19  -1  -5   22.03    6.19
  19   1   5   26.30    5.90
  19  -1   5   24.06    6.77
 -19   1  -6  396.48    8.92
 -19  -1  -6  393.90   10.25
  19   1   6  402.75   10.75
  19  -1   6  419.59   10.64
 -19   1  -7  299.46    7.56
 -19  -1  -7  298.04    8.70
  19   1   7  289.40    8.95
  19  -1   7  307.13    8.92
 -19  -1  -8   -2.89    2.14
 -19   1  -8    1.69    1.64
  19   1   8    2.73    2.99
  19  -1   8    3.47    2.85
 -19  -1  -9    0.68    1.91
 -19   1  -9    4.50    1.88
  19   1   9   10.47    4.95
  19  -1   9   -2.48    2.48
 -19  -1 -10  203.21    7.81
 -19   1 -10  202.94    7.03
  19   1  10  208.08    8.87
  19  -1  10  206.97    8.84
  19   1  11    0.72    2.56
  19  -1  11    2.03    2.46
 -19  -1 -12    3.12    2.28
  19   1  12    1.51    2.75
  19  -1  12   -1.42    2.62
 -19  -1 -13    1.51    1.83
  19   1  13    0.79    2.73
  19  -1  13    7.28    4.42
 -19  -1 -14   13.71    4.31
  19   1  14    9.79    3.90
  19  -1  14   12.08    4.88
 -19  -1 -15    0.33    1.55
  19   1  15    8.06    3.99
  19  -1  15    8.56    4.74
 -19  -1 -16   -2.99    1.71
  19   1  16    3.63    3.92
  19  -1  16    0.46    3.05
 -19  -1 -17    0.91    1.97
  19   1  17   18.03    7.49
  19  -1  17    1.06    3.20
  19   1  18    1.14    3.61
  19  -1  18    1.73    3.40
 -19   1 -18    0.63    2.84
 -19   3  17    0.03    2.88
 -19  -3  17    7.49    3.03
  19   3 -17   14.14    6.94
 -19   3  16    5.95    3.90
 -19  -3  16    5.77    3.97
  19   3 -16    9.96    4.49
 -19   3  15   33.97   13.34
 -19  -3  15   41.03    8.15
  19   3 -15   47.06    9.92
 -19   3  14    1.97    2.52
 -19  -3  14    7.58    4.15
  19   3 -14    4.29    4.11
 -19   3  13    2.99    3.28
 -19  -3  13    5.08    2.94
  19   3 -13   -2.00    3.56
 -19   3  12    5.03    3.35
 -19  -3  12    0.84    2.35
  19   3 -12   11.07    5.09
 -19   3  11   -1.14    2.93
 -19  -3  11   -0.87    2.47
  19   3 -11    5.71    3.93
 -19   3  10    4.16    3.15
 -19  -3  10    7.79    3.58
  19   3 -10    0.49    3.81
 -19   3   9   -1.42    2.75
 -19  -3   9    4.15    2.64
  19   3  -9    2.44    3.88
 -19   3   8    9.28    4.82
 -19  -3   8   16.19    4.16
  19   3  -8   11.62    6.10
 -19   3   7   -3.39    2.70
 -19  -3   7    0.76    2.80
  19   3  -7    1.36    3.63
 -19   3   6   12.43    4.72
 -19  -3   6   13.13    2.99
  19   3  -6   10.75    5.04
 -19   3   5  434.30   10.19
 -19  -3   5  434.70    9.00
  19   3  -5  455.15   10.99
 -19   3   4   82.05   10.57
 -19  -3   4   75.39    5.12
  19   3  -4   80.10    5.89
 -19   3   3    1.65    1.95
 -19  -3   3    4.97    4.15
  19   3  -3   14.30    4.36
 -19   3   2    3.81    1.88
 -19  -3   2   12.99    5.25
  19   3  -2    3.53    3.01
 -19   3   1    7.72    2.92
 -19  -3   1    3.93    3.21
  19   3  -1   10.80    4.31
  19   3  -1    4.13    2.85
 -19   3   0   91.13    4.54
 -19  -3   0  100.22    6.27
  19   3   0   95.60   26.91
  19   3   0   94.99   22.77
 -19   3  -1    2.03    1.69
 -19  -3  -1    3.05    2.71
  19   3   1    2.60    1.71
  19  -3   1   -0.26    0.73
  19   3   1    2.48    1.95
 -19   3  -2  140.56    4.95
 -19  -3  -2  138.08    6.07
  19   3   2  160.55   14.50
  19  -3   2  146.04    4.42
 -19   3  -3    1.75    1.33
 -19  -3  -3    0.19    2.42
  19   3   3    2.67    1.79
  19  -3   3    2.35    1.20
 -19   3  -4   88.56    2.83
 -19  -3  -4   81.77    4.36
  19   3   4   89.98   17.41
  19  -3   4   84.79    3.66
 -19  -3  -5   82.99    5.62
  19   3   5   60.16   14.40
  19  -3   5   67.37    3.42
 -19  -3  -6    1.22    2.28
  19   3   6    4.18    2.64
  19  -3   6    0.26    1.42
 -19  -3  -7   18.19    3.52
  19   3   7   22.46    4.86
  19  -3   7   19.06    2.76
 -19  -3  -8   29.14    4.34
  19   3   8   34.45    5.81
  19  -3   8   35.34    3.47
 -19  -3  -9    9.92    3.55
  19   3   9    3.97    2.97
  19  -3   9    9.01    3.23
 -19  -3 -10   10.93    3.58
  19   3  10    9.97    5.14
  19  -3  10   11.26    3.60
 -19  -3 -11    2.21    2.83
  19   3  11    7.91    6.04
  19  -3  11   -1.10    2.16
 -19  -3 -12   52.16    5.45
  19   3  12   47.25    6.13
  19  -3  12   56.55    5.58
 -19  -3 -13  128.49    7.49
  19   3  13  104.21    7.28
  19  -3  13  104.69    7.24
 -19  -3 -14    0.99    2.37
  19   3  14    1.13    3.01
  19  -3  14    2.97    3.25
 -19  -3 -15    3.74    2.21
  19   3  15   13.95    5.09
  19  -3  15   11.57    4.52
 -19  -3 -16    1.95    3.12
  19   3  16    8.01    3.80
  19  -3  16    8.36    4.10
 -19  -3 -17    0.45    2.37
  19   3  17    4.07    3.97
  19  -3  17    6.12    3.52
 -19   5  14    6.64    3.94
  19   5 -14    2.12    4.48
 -19   5  13    3.12    3.06
  19   5 -13    7.78    4.25
 -19   5  12    0.05    2.02
 -19  -5  12    3.56    2.20
  19   5 -12   -5.57    4.11
 -19   5  11   43.90   13.96
 -19  -5  11   55.88   10.05
  19   5 -11   43.77    9.59
 -19   5  10    4.36    3.81
 -19  -5  10    6.00    3.98
  19   5 -10   16.87    6.74
 -19   5   9    7.70    3.97
 -19  -5   9    8.34    3.90
  19   5  -9    9.21    5.31
 -19   5   8    7.15    5.55
 -19  -5   8   11.91    4.20
  19   5  -8   10.53    5.32
 -19   5   7    1.41    1.73
 -19  -5   7    6.27    3.71
  19   5  -7    7.97    5.95
 -19   5   6   14.73    4.13
 -19  -5   6   22.72    4.38
  19   5  -6   31.67    6.85
 -19   5   5    2.20    1.51
 -19  -5   5    0.26    2.25
  19   5  -5    0.05    2.82
 -19   5   4   76.05   12.04
 -19  -5   4   88.02    6.83
  19   5  -4   92.00    7.33
 -19  -5   3   -2.62    2.74
  19   5  -3    3.08    2.93
 -19   5   2    0.35    0.83
 -19  -5   2   -1.57    2.88
  19   5  -2    5.16    3.49
 -19   5   1   81.20   11.70
 -19  -5   1   85.93    5.23
  19   5  -1   82.12    7.40
  19   5  -1   92.00    5.36
 -19  -5   0    6.81    2.93
  19   5   0    4.54    3.52
  19   5   0    1.84    2.32
 -19  -5  -1   26.65    4.35
  19   5   1   13.14    4.85
  19   5   1   26.43    4.70
 -19  -5  -2   10.38    3.70
  19   5   2   -0.12    3.78
  19   5   2    4.44    2.60
 -19  -5  -3   45.09    6.27
  19   5   3   34.98    7.55
  19   5   3   39.08    4.65
 -19  -5  -4   55.53    5.34
  19   5   4   50.03   11.10
 -19  -5  -5    3.38    3.29
  19   5   5    0.95    2.27
  19  -5   5    1.02    1.63
 -19  -5  -6   -0.29    2.34
  19   5   6    4.44    2.05
  19  -5   6    0.24    1.70
 -19  -5  -7    2.42    3.28
  19   5   7    3.61    2.70
  19  -5   7    1.82    2.14
 -19  -5  -8    0.63    3.39
  19   5   8    7.93    2.82
  19  -5   8    6.41    3.30
 -19  -5  -9   10.20    4.68
  19   5   9    1.82    3.44
  19  -5   9    9.83    4.33
 -19  -5 -10    6.90    3.69
  19   5  10    1.01    3.05
  19  -5  10    2.85    2.65
 -19  -5 -11    6.45    3.25
  19   5  11    8.47    3.37
  19  -5  11    7.03    3.39
 -19  -5 -12   20.28    6.46
  19   5  12   12.13    4.44
  19  -5  12    5.27    2.35
 -19  -5 -13   11.61    4.77
  19   5  13    2.71    3.86
  19  -5  13    4.29    3.29
 -19  -7   6    7.87    4.07
  19   7  -6    8.65    3.74
 -19  -7   5    2.87    2.74
  19   7  -5    0.10    2.62
 -19  -7   4   35.90    6.99
 -19  -7   3   -1.46    2.44
  19   7  -3    1.57    3.74
  19   7  -3    2.06    3.33
 -19  -7   2    7.46    2.80
  19   7  -2    7.01    4.31
 -19  -7   1    5.64    3.49
  19   7  -1    6.99    1.80
 -19  -7   0   21.74    4.54
  19   7   0   19.67    5.61
 -19  -7  -1    5.95    3.65
  19   7   1    5.64    3.81
 -19  -7  -2    1.18    2.69
  19   7   2    1.24    2.03
 -19  -7  -3    8.09    4.15
  19   7   3    8.95    3.48
 -19  -7  -4   10.42    3.70
  19   7   4    3.12    3.37
 -19  -7  -5    1.87    2.94
  19   7   5   -0.88    2.33
 -20   0  19    4.67    2.85
  20   0 -19   -1.47    2.83
 -20   0  18   38.21   11.93
  20   0 -18   48.63    8.72
 -20   0  17    4.79    2.21
 -20   0  17    0.12    2.05
  20   0 -17    5.18    3.08
 -20   0  16   22.19    5.53
 -20   0  16   21.94    2.96
  20   0 -16   22.04    4.21
 -20   0  15   -0.06    1.52
 -20   0  15    1.77    2.69
  20   0 -15    1.96    2.91
 -20   0  14    4.29    3.40
 -20   0  14    2.10    2.29
  20   0 -14    2.20    2.67
 -20   0  13    2.37    2.02
 -20   0  13   -0.81    1.57
  20   0 -13   -0.37    2.82
 -20   0  12   23.79    5.04
 -20   0  12   30.40    3.30
 -20   0  11   -1.88    2.82
 -20   0  11    1.51    1.61
  20   0 -11    1.33    2.84
 -20   0  10    5.52    2.42
  20   0 -10   -2.69    2.44
 -20   0   9    2.97    2.65
  20   0  -9   -0.12    2.48
 -20   0   8  388.94   11.12
  20   0  -8  393.35   11.03
 -20   0   7    1.80    3.05
  20   0  -7    0.13    2.38
 -20   0   6  382.01   10.78
  20   0  -6  372.18   10.06
 -20   0   5   -1.08    2.57
 -20   0   4   54.57    4.81
 -20   0   3    3.88    2.96
  20   0  -3   -1.04    1.16
 -20   0   2  708.01   10.61
  20   0  -2  712.68   10.43
 -20   0   1    0.46    2.83
  20   0  -1   -1.09    1.34
 -20   0   0    4.93    2.65
  20   0   0    6.07    1.83
 -20   0  -1   -0.12    2.27
  20   0   1    0.91    1.15
 -20   0  -2    0.28    2.29
  20   0   2    1.13    0.92
 -20   0  -3    0.70    1.84
  20   0   3    1.97    1.82
 -20   0  -4   15.13    2.03
  20   0   4   14.63    2.41
 -20   0  -5    3.67    1.47
  20   0   5    0.92    3.12
 -20   0  -6   15.11    1.95
  20   0   6    8.79    3.29
 -20   0  -7   -2.51    1.23
  20   0   7    4.21    2.94
 -20   0  -8 1500.78  402.39
  20   0   8 1496.13   16.98
 -20   0  -9    2.06    1.71
  20   0   9    0.92    2.37
 -20   0 -10   14.09    2.41
  20   0  10    7.73    3.52
 -20   0 -11    3.51    2.67
  20   0  11   -0.31    2.47
 -20   0 -12   -0.22    1.46
  20   0  12    8.83    3.58
 -20   0 -13    1.09    1.28
  20   0  13   -0.20    2.50
 -20   0 -14    6.42    3.16
  20   0  14    7.21    5.76
  20   0  15   -1.79    2.79
  20   0  16    3.35    3.02
  20   0  17   -0.65    3.14
  20   0  18    9.51    5.77
 -20   2  18   53.70   14.65
 -20  -2  18   72.30   10.24
 -20  -2  18   70.09    9.14
  20   2 -18   77.01   11.47
 -20   2  17    3.56    2.55
 -20  -2  17    9.10    2.88
 -20  -2  17    5.89    4.18
  20   2 -17    9.04    5.50
 -20   2  16    6.67    4.11
 -20  -2  16   13.51    4.61
 -20  -2  16   10.83    5.23
  20   2 -16   13.05    5.18
 -20   2  15    6.60    2.00
 -20  -2  15    7.56    3.83
  20   2 -15    2.53    3.20
 -20   2  14    0.77    3.15
 -20  -2  14    2.60    2.76
  20   2 -14    1.25    3.44
 -20   2  13   31.97    6.77
 -20  -2  13   35.44    5.27
  20   2 -13   33.81    5.96
 -20   2  12  169.78   11.22
 -20  -2  12  169.53   10.87
  20   2 -12  168.93   11.02
 -20   2  11  231.25    8.91
 -20  -2  11  223.84    8.11
  20   2 -11  215.54    8.70
 -20   2  10   -0.82    2.27
 -20  -2  10   -4.13    2.98
  20   2 -10   -1.08    3.84
 -20   2   9  623.03   17.67
 -20  -2   9  606.69   15.55
  20   2  -9  620.55   17.09
 -20   2   8   51.74   11.76
 -20  -2   8   58.88    4.98
  20   2  -8   69.86    7.41
 -20   2   7    5.25    2.37
 -20  -2   7    1.56    2.89
  20   2  -7    6.02    3.58
 -20   2   6   19.91    4.75
 -20  -2   6   25.70    4.85
  20   2  -6   13.30    4.15
 -20   2   5   23.57    4.38
 -20  -2   5   31.96    4.58
  20   2  -5   21.65    3.38
 -20   2   4  101.49    5.86
 -20  -2   4  106.30    5.66
  20   2  -4   92.27    4.80
 -20   2   3  390.03   12.07
 -20  -2   3  378.03   10.05
  20   2  -3  409.36   10.90
 -20   2   2    5.76    1.77
 -20  -2   2    5.30    2.71
  20   2  -2    5.39    2.52
 -20   2   1  120.92    4.38
 -20  -2   1  121.22    5.22
  20   2  -1  117.75    6.28
  20  -2  -1  123.30    1.64
  20   2  -1  120.88    5.03
 -20   2   0  314.64    8.33
 -20  -2   0  341.13    9.39
  20   2   0  321.28    9.06
  20  -2   0  323.37    6.51
 -20   2  -1   96.09    3.81
 -20  -2  -1   95.45    4.63
  20   2   1   99.15    5.26
  20  -2   1   95.20    2.56
 -20   2  -2   36.00    2.75
 -20  -2  -2   30.15    3.11
  20   2   2   28.22    6.54
  20  -2   2   31.15    2.11
 -20   2  -3   20.87    2.43
 -20  -2  -3   22.08    3.56
  20   2   3   22.82    3.75
  20  -2   3   18.45    1.98
 -20   2  -4   49.90    2.44
 -20  -2  -4   56.66    3.95
  20   2   4   42.73    9.48
  20  -2   4   52.51    3.03
 -20   2  -5  227.14    5.82
 -20  -2  -5  236.17    8.05
  20   2   5  246.87   20.20
  20  -2   5  222.60    6.57
 -20   2  -6  376.32    4.98
  20   2   6  400.68   14.90
  20  -2   6  387.87    7.31
 -20   2  -7   85.52    2.71
 -20  -2  -7   87.19    5.18
  20   2   7   83.17   15.17
  20  -2   7   83.76    4.59
 -20  -2  -8  435.73   12.58
  20   2   8  412.22   12.57
  20  -2   8  429.87   11.83
 -20  -2 -10  140.16    6.82
  20   2  10  115.19    6.07
  20  -2  10  130.91    6.07
 -20  -2 -11   12.68    3.80
  20   2  11   15.74    4.21
  20  -2  11   15.34    4.22
 -20  -2 -12    4.68    2.51
  20   2  12    5.93    3.71
  20  -2  12    0.90    2.82
 -20  -2 -13   41.18    4.50
  20   2  13   52.32    6.02
  20  -2  13   44.74    5.16
 -20  -2 -14   17.60    5.13
  20   2  14   11.89    6.18
  20  -2  14   10.62    4.33
 -20  -2 -15    9.01    4.44
  20   2  15    9.06    6.26
  20  -2  15    8.73    3.86
 -20  -2 -16   84.54   59.77
  20   2  16   64.30   12.20
  20  -2  16   68.99   12.64
 -20  -2 -17    0.58    1.88
  20   2  17    2.57    4.65
  20  -2  17    0.92    2.52
 -20   4  16   20.39    9.07
  20   4 -16   29.23    9.76
 -20   4  15    8.08    3.37
 -20  -4  15    1.77    2.83
  20   4 -15    8.69    6.14
 -20   4  14    5.13    3.98
 -20  -4  14    3.62    2.34
  20   4 -14   24.38    7.82
 -20   4  13   18.12    5.06
 -20  -4  13   16.94    4.94
  20   4 -13   25.43    8.02
 -20   4  12   -0.14    3.42
 -20  -4  12    0.82    2.61
  20   4 -12    6.81    7.40
 -20   4  11    4.57    2.33
 -20  -4  11    2.48    2.96
  20   4 -11   -3.02    4.22
 -20   4  10   17.99    6.18
 -20  -4  10   16.43    4.85
  20   4 -10   16.57    5.68
 -20   4   9   36.12    8.00
 -20  -4   9   48.02    5.12
  20   4  -9   43.03    5.94
 -20   4   8  320.00   17.90
 -20  -4   8  340.90   17.00
  20   4  -8  363.67   19.00
 -20   4   7  254.28   10.24
 -20  -4   7  278.16    8.43
  20   4  -7  272.80    9.33
 -20   4   6   -0.61    2.38
 -20  -4   6    0.46    2.97
  20   4  -6    0.54    3.74
 -20   4   5    4.84    3.74
 -20  -4   5    7.85    2.88
  20   4  -5    6.82    1.96
 -20   4   4   55.61   11.62
 -20  -4   4   59.83    4.16
  20   4  -4   68.16    5.96
 -20   4   3  450.28   14.94
 -20  -4   3  447.07   15.33
  20   4  -3  449.81   15.59
 -20   4   2  522.12   17.56
 -20  -4   2  541.12   17.58
  20   4  -2  537.34   17.47
 -20   4   1   16.53    3.61
 -20  -4   1   19.52    3.62
  20   4  -1    3.48    3.15
  20   4  -1    6.59    3.02
 -20   4   0   33.43    7.19
 -20  -4   0   29.22    3.58
  20   4   0   19.24    9.42
  20   4   0   27.64    3.44
 -20   4  -1   -2.06    1.13
 -20  -4  -1    1.66    2.53
  20   4   1   -2.57    3.08
  20   4   1    1.32    1.77
 -20   4  -2   26.94    2.44
 -20  -4  -2   24.64    3.52
  20   4   2   33.63    6.81
  20   4   2   31.70    3.15
 -20  -4  -3    0.27    2.60
  20   4   3    3.33    2.14
  20  -4   3    0.33    1.08
 -20  -4  -4    1.78    2.64
  20   4   4    5.78    2.82
  20  -4   4    6.02    2.00
 -20  -4  -5   32.07    4.71
  20   4   5   31.91    4.88
  20  -4   5   36.40    3.19
 -20  -4  -6    2.16    3.16
  20   4   6    1.56    1.61
  20  -4   6    3.08    2.71
 -20  -4  -7   10.14    3.88
  20   4   7   17.41    5.02
  20  -4   7   21.59    3.70
 -20  -4  -8    1.09    2.78
  20   4   8    7.49    4.67
  20  -4   8   -0.97    2.02
 -20  -4  -9    2.20    3.46
  20   4   9    3.72    2.88
  20  -4   9   -0.95    2.00
 -20  -4 -10    2.06    2.98
  20   4  10    3.94    2.07
  20  -4  10    3.31    3.08
 -20  -4 -11    3.65    3.26
  20   4  11    8.46    4.94
  20  -4  11    1.47    2.71
 -20  -4 -12   34.43    7.74
  20   4  12   13.53    4.04
  20  -4  12   30.20    6.67
 -20  -4 -13   28.51    6.68
  20   4  13   28.48    7.79
  20  -4  13   32.44    7.38
 -20  -4 -14    1.66    2.96
  20   4  14    5.49    4.84
  20  -4  14    5.95    3.19
 -20  -4 -15    3.62    3.11
  20   4  15    5.95    3.99
  20  -4  15    4.66    4.31
 -20   6  11    2.52    2.97
  20   6 -11   11.04    6.81
 -20   6  10    5.02    2.94
  20   6 -10    5.82    4.13
 -20   6   9    8.23    3.25
 -20  -6   9    8.36    3.25
  20   6  -9    9.89    9.12
 -20   6   8    2.89    2.82
 -20  -6   8    3.57    2.51
  20   6  -8   11.33    5.31
 -20   6   7    7.24    3.56
 -20  -6   7    4.58    2.27
  20   6  -7   10.74    3.99
 -20   6   6    2.93    2.21
 -20  -6   6    0.70    2.15
  20   6  -6   11.54    4.94
 -20   6   5    6.16    3.10
 -20  -6   5    6.37    4.08
  20   6  -5   11.44    6.19
 -20   6   4    8.50    4.50
 -20  -6   4   12.17    4.77
  20   6  -4    4.77    3.97
 -20  -6   3   29.03    4.39
  20   6  -3   16.74    3.65
 -20  -6   2    5.55    3.67
  20   6  -2   19.63    5.96
  20   6  -2   18.65    3.55
 -20  -6   1    3.62    3.20
  20   6  -1    8.33    4.29
  20   6  -1    2.14    2.93
 -20  -6   0    1.33    2.46
  20   6   0    1.51    2.18
  20   6   0    3.60    2.57
 -20  -6  -1   19.82    3.75
  20   6   1   20.43    3.30
 -20  -6  -2   38.50    5.16
  20   6   2   40.84    6.28
 -20  -6  -3   85.58    7.31
  20   6   3   65.42   19.45
 -20  -6  -4    2.75    2.84
  20   6   4   -0.51    3.28
 -20  -6  -5   11.48    4.50
  20   6   5    3.02    2.66
 -20  -6  -6    8.63    3.51
  20   6   6    4.25    1.91
 -20  -6  -7    5.75    3.08
  20   6   7    6.94    3.31
 -20  -6  -8    1.75    3.21
  20   6   8    5.18    3.17
 -20  -6  -9    6.92    3.62
  20   6   9    1.15    2.60
 -20  -6 -10    2.60    3.63
  20   6  10   10.66    5.48
 -21   1  18   90.66   20.87
 -21  -1  18  107.94   77.72
 -21  -1  18  109.38   78.72
  21   1 -18   94.40   12.71
 -21   1  17   14.19    5.30
 -21  -1  17   12.35    5.18
 -21  -1  17   19.15    4.38
  21   1 -17   19.72    5.26
  21  -1 -17   24.79    5.73
 -21   1  16    1.47    2.29
 -21  -1  16    9.38    5.84
 -21  -1  16    0.01    1.84
  21   1 -16   -2.62    3.49
  21  -1 -16    0.90    2.55
 -21   1  15   37.56   11.49
 -21  -1  15   28.74    4.26
 -21  -1  15   36.56    4.04
  21   1 -15   41.08    6.27
  21  -1 -15   43.59    4.77
 -21   1  14   13.60    4.44
 -21  -1  14   26.27    4.97
 -21  -1  14   17.57    5.78
  21   1 -14   11.81    4.10
  21  -1 -14   16.65    5.13
 -21   1  13   16.53    5.26
 -21  -1  13   15.75    3.85
  21   1 -13   12.04    5.31
 -21   1  12  256.69    8.47
 -21  -1  12  262.09    8.84
  21   1 -12  267.16    9.00
 -21   1  11  237.90    9.28
 -21  -1  11  254.28    9.01
 -21   1  11  239.51    5.87
  21   1 -11  242.25    8.13
 -21   1  10   39.21    9.85
 -21  -1  10   36.13    3.94
  21   1 -10   40.38    4.98
 -21   1   9  217.85    9.21
 -21  -1   9  218.21    8.64
  21   1  -9  227.68    9.23
 -21   1   8  213.89   13.30
 -21  -1   8  196.79    8.00
  21   1  -8  199.05    7.53
 -21   1   7   13.91    3.40
 -21  -1   7   16.23    3.67
  21   1  -7   18.58    5.18
 -21   1   6  355.45   12.12
 -21  -1   6  353.47   10.69
  21   1  -6  339.15   10.28
 -21   1   5  328.28    9.97
 -21  -1   5  346.11   10.07
  21  -1  -5  332.52    7.38
  21   1  -5  349.35   10.01
 -21   1   4  330.26    9.50
 -21  -1   4  317.11    9.28
  21  -1  -4  316.86    6.83
  21   1  -4  308.28    9.11
 -21   1   3  934.78   19.53
 -21  -1   3  944.16   19.91
  21  -1  -3  926.42   17.42
  21   1  -3  954.65   20.21
 -21   1   2  486.32   11.88
 -21  -1   2  484.83   11.80
  21   1  -2  496.64   17.56
  21  -1  -2  496.13   10.08
 -21   1   1   87.37    4.79
 -21  -1   1   77.50    4.18
  21   1  -1   93.96    5.66
  21  -1  -1   86.53    2.60
 -21   1   0    3.48    2.21
 -21  -1   0   -0.33    2.94
  21   1   0   -2.51    1.74
  21  -1   0   -1.06    0.92
 -21   1  -1   33.08    2.78
 -21  -1  -1   35.31    3.52
  21   1   1   32.99    6.82
  21  -1   1   32.39    2.11
 -21   1  -2   73.05    3.34
 -21  -1  -2   71.36    4.34
  21   1   2   75.71    5.00
  21  -1   2   70.53    3.06
 -21   1  -3    0.29    1.47
 -21  -1  -3    1.56    2.09
  21   1   3    4.20    1.16
  21  -1   3   -1.28    1.42
 -21   1  -4   24.20    6.62
 -21  -1  -4   22.92    6.69
  21   1   4   22.87    7.22
  21  -1   4   22.55    6.27
 -21   1  -5   82.42    3.79
 -21  -1  -5   89.32    4.75
  21   1   5   91.54    5.20
  21  -1   5   84.22    4.10
 -21   1  -6    2.82    1.57
 -21  -1  -6    1.18    2.44
  21   1   6    7.32    4.29
  21  -1   6    1.34    2.14
 -21   1  -7   42.43    2.83
 -21  -1  -7   44.01    4.10
  21   1   7   54.81    5.14
  21  -1   7   40.44    3.76
 -21   1  -8  384.85    9.62
 -21  -1  -8  397.91   11.53
  21   1   8  372.08   11.19
  21  -1   8  370.09   10.89
 -21  -1  -9   69.68    4.30
 -21   1  -9   69.36    3.10
  21   1   9   71.75    5.45
  21  -1   9   71.04    4.82
 -21  -1 -10   63.06    3.98
 -21   1 -10   69.65    3.29
  21   1  10   70.70    5.34
  21  -1  10   65.44    5.14
 -21  -1 -11    0.95    1.79
  21   1  11    9.32    3.72
  21  -1  11    0.13    2.82
 -21  -1 -12    2.44    2.01
  21   1  12    0.49    2.52
  21  -1  12    0.59    2.62
 -21  -1 -13    4.68    2.74
  21   1  13   11.90    4.25
  21  -1  13   17.81    4.82
 -21  -1 -14   14.91    4.67
  21   1  14    8.37    3.74
  21  -1  14   25.75    4.79
 -21  -1 -15    0.03    1.63
  21   1  15   -1.63    2.75
  21  -1  15    0.56    2.71
 -21  -1 -16    4.79    2.30
  21   1  16   -1.95    3.17
  21  -1  16    6.81    4.59
  21   1  17   -1.54    3.53
  21  -1  17    9.56    3.51
  21   1  18    6.72    4.42
  21  -1  18    2.64    3.85
 -21   3  17    0.84    4.01
 -21  -3  17   10.66    4.77
  21   3 -17    1.95    3.71
 -21   3  16   71.07   17.56
 -21  -3  16   74.74   12.86
  21   3 -16   90.94   15.84
 -21   3  15   -2.10    3.30
 -21  -3  15   -0.26    2.34
  21   3 -15    7.87    4.47
 -21   3  14    7.90    3.69
 -21  -3  14    0.74    2.79
  21   3 -14   -4.35    3.61
 -21   3  13   42.82   10.78
 -21  -3  13   48.91    5.85
  21   3 -13   38.04    7.03
 -21   3  12    5.76    4.31
 -21  -3  12    1.43    2.56
  21   3 -12   -0.42    3.52
 -21   3  11   16.69    4.15
 -21  -3  11   21.23    4.71
  21   3 -11   15.58    5.63
 -21   3  10   11.57    4.47
 -21  -3  10   16.10    4.58
  21   3 -10    6.60    4.26
 -21   3   9    1.73    1.45
 -21  -3   9    0.59    3.01
  21   3  -9   -6.76    3.81
 -21   3   8   -0.76    2.74
 -21  -3   8    4.12    2.83
  21   3  -8    4.81    3.78
 -21   3   7  408.61   16.65
 -21  -3   7  400.44   13.67
  21   3  -7  405.72   14.97
 -21   3   6   38.97   10.79
 -21  -3   6   40.08    3.70
  21   3  -6   45.77    6.10
 -21   3   5    3.51    2.55
 -21  -3   5   -2.32    2.69
  21   3  -5   -0.70    3.79
 -21   3   4 1202.19   28.03
 -21  -3   4 1226.90  343.04
  21   3  -4 1217.37  340.45
 -21   3   3  376.08    9.21
 -21  -3   3  375.71    9.01
  21   3  -3  363.12    9.92
 -21   3   2  105.20    7.99
 -21  -3   2  111.65    6.04
  21   3  -2  102.17    6.36
 -21   3   1  338.89    7.37
 -21  -3   1  335.64    8.79
  21   3  -1  330.52   13.49
  21   3  -1  329.61    8.64
 -21   3   0  109.15    4.13
 -21  -3   0  113.59    5.94
  21   3   0  121.52    7.82
  21   3   0  110.82    5.91
 -21   3  -1   53.10    3.67
 -21  -3  -1   55.76    4.29
  21   3   1   47.70    9.74
  21  -3   1   52.33    2.06
 -21   3  -2  123.64    4.40
 -21  -3  -2  118.34    5.66
  21   3   2  112.74    6.32
  21  -3   2  120.43    3.30
 -21   3  -3    1.66    1.47
 -21  -3  -3    2.48    2.56
  21   3   3   -3.30    3.01
  21  -3   3    1.13    1.05
 -21   3  -4    3.24    1.71
 -21  -3  -4   -1.24    2.32
  21   3   4    0.78    2.07
  21  -3   4    2.23    1.82
 -21  -3  -5   -2.15    2.35
  21   3   5    2.37    1.86
  21  -3   5    1.52    1.42
 -21  -3  -6    2.91    2.59
  21   3   6   -0.42    1.20
  21  -3   6    1.02    1.46
 -21  -3  -7   35.55    3.79
  21   3   7   32.79    5.59
  21  -3   7   36.15    3.37
 -21  -3  -8    7.10    3.51
  21   3   8   -0.52    2.92
  21  -3   8    6.63    2.78
 -21  -3  -9    0.95    2.33
  21   3   9    6.36    2.85
  21  -3   9    5.45    3.15
 -21  -3 -10   43.18    6.80
  21  -3  10   48.63    5.84
 -21  -3 -11   26.01    4.27
  21   3  11   26.42    6.82
  21  -3  11   26.70    4.49
 -21  -3 -12   36.58    5.12
  21   3  12   24.88    6.09
  21  -3  12   34.50    4.44
 -21  -3 -13   49.14    5.91
  21   3  13   41.59    7.12
  21  -3  13   47.06    6.28
 -21  -3 -14   27.37    5.91
  21   3  14   32.20    8.47
  21  -3  14   11.86    5.04
 -21  -3 -15    2.50    2.62
  21   3  15    1.84    3.30
  21  -3  15    5.29    2.98
 -21  -3 -16    2.59    2.87
  21   3  16    6.91    3.74
  21  -3  16    6.05    3.92
 -21   5  13   26.06   11.54
  21   5 -13   48.80    9.61
 -21   5  12    1.41    2.41
 -21  -5  12    5.48    3.37
  21   5 -12   -0.31    4.66
 -21   5  11    2.88    2.67
 -21  -5  11    3.34    2.39
  21   5 -11    8.54    5.14
 -21   5  10   -0.08    2.02
 -21  -5  10    2.09    3.46
  21   5 -10   13.45    6.86
 -21   5   9   -0.77    2.62
 -21  -5   9   -1.13    2.48
  21   5  -9    1.05    4.27
 -21   5   8    6.05    6.18
 -21  -5   8    2.71    3.28
  21   5  -8    0.47    3.74
 -21   5   7   17.34    5.53
 -21  -5   7   34.22    5.26
  21   5  -7   35.87    5.66
 -21   5   6    5.96    3.60
 -21  -5   6   16.28    5.11
  21   5  -6   12.64    5.59
 -21   5   5   18.49    6.12
 -21  -5   5   28.67    4.45
  21   5  -5   27.75    4.10
 -21   5   4   28.76   10.15
 -21  -5   4   45.27    5.31
  21   5  -4   44.66    5.98
 -21   5   3    0.38    1.06
 -21  -5   3    6.45    3.67
  21   5  -3    7.41    4.50
 -21   5   2    9.98    2.61
 -21  -5   2   14.77    4.07
  21   5  -2    9.84    3.47
  21   5  -2   14.64    3.95
 -21   5   1   -0.42    1.56
 -21  -5   1    2.69    3.71
  21   5  -1    3.90    1.97
  21   5  -1   -2.16    2.24
 -21  -5   0   30.36    5.25
  21   5   0   24.88    4.80
  21   5   0   21.60    4.21
 -21  -5  -1   11.01    4.03
  21   5   1    5.50    3.94
  21   5   1    4.38    2.38
  21   5   2    5.02    3.01
 -21  -5  -3    1.57    2.56
  21   5   3    4.29    3.14
 -21  -5  -4    1.06    2.60
  21   5   4    7.37    5.55
 -21  -5  -5   20.68    6.31
  21   5   5    6.96    6.45
 -21  -5  -6    7.61    4.45
  21   5   6    6.72    2.74
 -21  -5  -7    7.76    3.92
  21   5   7   -1.37    3.14
  21  -5   7    4.59    3.20
 -21  -5  -8   12.70    6.12
  21   5   8    8.87    3.63
  21  -5   8   -0.08    1.93
 -21  -5  -9    4.66    3.23
  21   5   9    0.54    1.69
  21  -5   9    2.37    2.41
 -21  -5 -10   19.81    5.76
  21   5  10   13.27    5.31
  21  -5  10   18.89    5.22
 -21  -5 -11    1.77    3.26
  21   5  11    1.37    3.88
  21  -5  11    6.26    3.07
 -21  -5 -12    5.27    4.36
  21   5  12    1.13    3.81
  21  -5  12    3.17    2.98
 -21  -5 -13    1.06    3.37
  21   5  13   10.28    6.09
  21  -5  13    7.29    4.17
 -21  -7   4    0.15    2.37
  21   7  -4    9.53    5.34
  21   7  -4    3.93    4.94
 -21  -7   3    2.18    3.08
  21   7  -3    0.00    3.43
  21   7  -3   -1.60    3.07
 -21  -7   2   -2.16    2.53
  21   7  -2    5.84    3.60
 -21  -7   1    1.16    2.56
  21   7  -1   10.62    4.11
 -21  -7   0    6.39    4.20
  21   7   0    3.17    2.96
 -21  -7  -1    7.21    3.44
  21   7   1    5.71    3.90
 -21  -7  -2   17.20    6.02
  21   7   2   14.74    5.71
 -21  -7  -3    0.65    2.74
  21   7   3    4.44    4.18
 -22   0  18   66.81   18.70
  22   0 -18   91.26   11.98
 -22   0  17   -3.75    2.99
  22   0 -17    3.99    3.53
 -22   0  16   54.43   15.91
  22   0 -16   63.15   11.48
 -22   0  15    0.79    3.24
  22   0 -15   -1.77    2.89
 -22   0  14    2.39    4.27
 -22   0  14    1.75    1.98
  22   0 -14    2.43    2.94
 -22   0  13   -1.73    2.98
  22   0 -13    4.17    2.88
 -22   0  12  115.23    6.59
  22   0 -12  103.09    7.23
 -22   0  11   -1.20    2.99
  22   0 -11   -0.05    2.82
 -22   0  10  129.41   16.71
  22   0 -10  102.92    5.72
 -22   0   9    4.97    3.98
  22   0  -9   10.90    4.72
 -22   0   8   32.05    4.80
  22   0  -8   21.58    3.39
 -22   0   7    0.93    2.74
  22   0  -7    6.14    4.21
 -22   0   6    8.45    4.34
 -22   0   5    0.46    2.51
 -22   0   4   39.70    3.89
  22   0  -4   37.63    8.11
 -22   0   3    6.73    2.76
  22   0  -3    0.59    1.42
 -22   0   2   55.97    4.89
  22   0  -2   51.90    4.40
 -22   0   1    2.03    2.34
  22   0  -1    3.86    1.86
 -22   0   0  121.82    5.03
  22   0   0  128.67   33.40
 -22   0  -1    3.23    2.12
  22   0   1   -0.64    1.54
 -22   0  -2  176.07    6.09
  22   0   2  167.06    7.00
 -22   0  -3    0.12    1.74
  22   0   3    1.04    1.88
 -22   0  -4   37.61    3.35
  22   0   4   39.32    3.56
 -22   0  -5    2.61    1.64
  22   0   5    1.16    2.10
 -22   0  -6   23.61    2.39
  22   0   6   32.07    4.15
 -22   0  -7   -0.99    1.48
  22   0   7    2.16    2.69
  22   0   8    5.49    3.40
 -22   0  -9    0.87    1.64
  22   0   9    0.19    2.46
 -22   0 -10  394.75    8.86
 -22   0 -11    1.97    2.50
  22   0  11   -0.86    2.67
  22   0  12   10.14    3.94
 -22   0 -13    1.15    1.57
  22   0  13   -1.33    2.89
  22   0  15    1.93    3.53
  22   0  16    1.00    3.12
  22   0  17    1.70    3.52
  22   0  18    1.84    3.49
 -22   2  18    4.76    4.12
 -22  -2  18   -0.47    3.23
  22   2 -18    6.73    5.29
 -22   2  17    5.49    3.28
 -22  -2  17    2.44    3.55
  22   2 -17   10.24    5.41
 -22   2  16   10.03    3.94
 -22  -2  16    6.08    3.08
  22   2 -16    3.80    3.44
 -22  -2  15   33.59    5.99
  22   2 -15   20.04    4.91
 -22   2  14    4.08    4.45
 -22  -2  14   14.49    5.71
  22   2 -14   -0.13    3.30
 -22   2  13    7.08    7.26
 -22  -2  13   10.98    4.04
  22   2 -13   22.06    6.97
 -22  -2  12   72.28    6.12
  22   2 -12   85.23    7.76
 -22   2  11    1.89    2.84
 -22  -2  11   -2.92    3.02
  22   2 -11    4.58    3.95
 -22   2  10   -3.11    3.15
 -22  -2  10    2.55    2.98
  22   2 -10    5.22    3.11
 -22   2   9    2.48    2.29
 -22  -2   9    6.57    3.56
  22   2  -9    4.88    3.81
 -22   2   8  523.48   18.86
 -22  -2   8  514.20   16.94
  22   2  -8  521.54   17.94
 -22   2   7    5.29    3.03
 -22  -2   7   15.00    4.27
  22   2  -7    6.54    3.61
 -22   2   6   25.35    5.25
 -22  -2   6   31.61    4.65
  22   2  -6   21.35    3.97
 -22   2   5  160.68   14.23
 -22  -2   5  161.11    6.58
  22   2  -5  165.27    6.87
 -22   2   4  391.14   13.63
 -22  -2   4  393.88   11.44
  22   2  -4  393.78   11.45
 -22   2   3   -0.28    1.57
 -22  -2   3   -5.64    3.02
  22   2  -3    2.44    2.62
 -22   2   2  651.72   15.15
 -22  -2   2  667.86   16.27
  22   2  -2  637.20   16.43
  22   2  -2  648.20   15.75
 -22   2   1   21.32    3.31
 -22  -2   1   24.88    3.92
  22   2  -1   23.27    4.47
 -22   2   0   41.68    3.51
 -22  -2   0   40.98    3.43
  22   2   0   40.02    7.18
  22  -2   0   39.56    1.66
 -22   2  -1   20.94    2.55
 -22  -2  -1   14.72    2.79
  22   2   1   12.87    4.25
  22  -2   1   17.56    1.50
 -22   2  -2   27.34    2.84
 -22  -2  -2   24.94    3.43
  22   2   2   19.39    3.15
  22  -2   2   21.81    2.18
 -22   2  -3   37.86    2.65
 -22  -2  -3   44.66    3.62
  22   2   3   36.23    7.01
  22  -2   3   47.77    2.76
 -22   2  -4    7.01    2.27
 -22  -2  -4    8.40    2.82
  22   2   4   13.55    3.30
  22  -2   4   10.61    3.19
 -22   2  -5   15.82    1.69
 -22  -2  -5   19.52    3.20
  22   2   5   21.81    3.34
  22  -2   5   18.58    2.43
 -22   2  -6    0.72    0.86
 -22  -2  -6    0.23    3.70
  22   2   6   -0.79    2.93
  22  -2   6    2.12    1.82
 -22   2  -7   33.93    2.35
 -22  -2  -7   32.89    3.57
  22   2   7   34.06    6.41
  22  -2   7   34.03    3.63
 -22  -2  -8   23.36    4.15
  22   2   8   16.78    3.19
  22  -2   8   24.78    3.31
 -22  -2  -9   60.07    4.80
  22   2   9   62.38    5.16
  22  -2   9   73.32    5.14
 -22  -2 -10    0.13    2.51
  22   2  10    0.33    2.79
  22  -2  10   -1.22    2.52
 -22  -2 -11    8.91    3.79
  22   2  11   17.47    5.25
  22  -2  11    7.40    3.95
 -22  -2 -12    0.73    2.11
  22   2  12    5.40    4.21
  22  -2  12    1.70    2.98
 -22  -2 -13    2.42    2.79
  22   2  13    5.95    4.70
  22  -2  13    4.86    3.28
 -22  -2 -14   13.54    5.66
  22   2  14   17.73    5.18
  22  -2  14    9.53    4.20
 -22  -2 -15    5.76    2.76
  22   2  15    2.94    3.79
  22  -2  15    1.93    3.16
 -22  -2 -16    5.07    2.00
  22   2  16    8.13    5.76
  22  -2  16    1.92    3.23
 -22  -2 -17    3.88    2.84
  22   2  17   13.68    6.09
  22  -2  17    3.19    3.40
 -22   4  15    5.22    2.76
 -22  -4  15    3.99    3.29
  22   4 -15   12.75    6.41
 -22   4  14   34.32    8.32
 -22  -4  14   24.65    5.54
  22   4 -14   38.05    9.18
 -22   4  13   -0.29    3.53
 -22  -4  13    2.79    2.42
  22   4 -13    8.06    5.32
 -22   4  12    3.88    2.43
 -22  -4  12   12.09    4.20
  22   4 -12    7.56    5.16
 -22   4  11    4.02    3.70
 -22  -4  11    3.89    4.21
  22   4 -11    3.95    5.61
 -22   4  10    5.49    3.34
 -22  -4  10    5.21    3.98
  22   4 -10    5.68    5.55
 -22   4   9    3.19    1.89
 -22  -4   9   -0.83    2.25
  22   4  -9    3.94    5.13
 -22   4   8    9.96    3.07
 -22  -4   8   17.21    4.54
  22   4  -8   18.75    7.54
 -22   4   7    2.89    1.97
 -22  -4   7    2.62    3.28
  22   4  -7   14.23    6.22
 -22   4   6   68.96   14.08
 -22  -4   6   70.02    5.73
  22   4  -6   71.26    7.15
 -22   4   5    3.93    2.57
 -22  -4   5    2.15    2.98
  22   4  -5    3.94    4.12
 -22   4   4   78.52   15.65
 -22  -4   4   78.67    5.43
  22   4  -4   85.36    6.80
 -22   4   3   -0.76    2.03
 -22  -4   3   -2.10    2.80
 -22   4   2    8.41    3.19
 -22  -4   2   15.41    4.43
  22   4  -2   10.70    4.17
  22   4  -2    9.87    3.98
 -22   4   1    1.06    1.20
 -22  -4   1    2.38    2.67
  22   4  -1    1.70    2.23
  22   4  -1   -0.77    2.32
 -22   4   0   15.91    4.39
 -22  -4   0   14.37    3.76
  22   4   0   15.59    3.88
  22   4   0   16.41    3.84
 -22   4  -1    1.73    1.18
 -22  -4  -1    2.19    2.60
  22   4   1   -0.10    2.67
  22   4   1    2.76    1.83
 -22  -4  -2   34.58    5.16
  22   4   2   35.22    4.70
 -22  -4  -3   93.46    6.74
  22   4   3   76.02   17.07
 -22  -4  -4   10.29    4.17
  22   4   4    4.85    3.85
  22  -4   4    5.36    3.02
 -22  -4  -5    2.62    3.23
  22   4   5    7.77    3.46
  22  -4   5    1.57    1.64
 -22  -4  -6    4.72    3.24
  22   4   6    5.67    2.84
  22  -4   6    4.24    1.89
 -22  -4  -7   10.20    4.08
  22   4   7    3.06    2.30
  22  -4   7    2.85    2.48
 -22  -4  -8    0.87    2.41
  22   4   8   -7.05    3.81
  22  -4   8   -1.06    1.88
 -22  -4  -9    1.52    2.71
  22   4   9   -0.22    3.60
  22  -4   9    0.14    1.82
 -22  -4 -10    3.46    3.24
  22   4  10    7.36    3.55
  22  -4  10    9.85    4.06
 -22  -4 -11    1.95    3.42
  22   4  11    2.46    4.03
  22  -4  11    2.57    2.66
 -22  -4 -12    2.33    3.08
  22   4  12    0.97    3.20
  22  -4  12    7.86    2.98
 -22  -4 -13    5.04    4.21
  22   4  13   -3.84    3.15
  22  -4  13    0.61    2.43
 -22  -4 -14    0.99    2.55
  22   4  14    9.30    8.19
  22  -4  14    1.78    2.88
 -22   6  10   -0.45    2.79
 -22  -6  10    6.27    3.06
  22   6 -10    5.22    5.29
 -22   6   9    0.78    1.82
 -22  -6   9    1.79    2.78
  22   6  -9   -4.39    3.38
 -22   6   8    1.64    2.27
 -22  -6   8    8.06    2.89
  22   6  -8    5.59    3.76
 -22   6   7   15.84    4.29
 -22  -6   7   22.69    5.50
  22   6  -7   14.65    5.84
 -22   6   6    3.31    1.59
 -22  -6   6    9.06    7.32
  22   6  -6   11.77    5.66
 -22   6   5    2.76    2.71
 -22  -6   5    2.96    2.53
  22   6  -5    1.02    3.56
 -22  -6   4    1.87    2.66
  22   6  -4    7.76    6.00
 -22  -6   3    6.22    3.74
  22   6  -3    0.27    4.07
  22   6  -3    1.73    3.07
 -22  -6   2    4.76    4.74
  22   6  -2    7.56    4.18
  22   6  -2    2.07    2.75
 -22  -6   1    5.46    4.24
  22   6  -1   -1.48    4.01
  22   6  -1    8.37    4.49
 -22  -6   0    3.19    2.53
  22   6   0    5.52    3.01
  22   6   0    3.21    2.60
 -22  -6  -1    6.53    3.28
  22   6   1    8.36    3.62
 -22  -6  -2   18.26    4.65
 -22  -6  -3   11.20    3.56
  22   6   3   10.28    4.17
 -22  -6  -4    5.22    3.23
  22   6   4    0.20    1.84
 -22  -6  -5   -0.15    2.79
  22   6   5    7.26    2.78
 -22  -6  -6    5.39    2.85
  22   6   6    4.34    2.38
 -22  -6  -7    7.24    3.20
  22   6   7    5.40    2.60
 -22  -6  -8    1.43    3.28
  22   6   8   10.46    3.60
 -22  -6  -9    0.74    3.21
  22   6   9   -0.87    3.86
 -23   1  18    3.71    3.25
 -23  -1  18    0.95    3.33
  23   1 -18    0.28    3.10
 -23   1  17    9.50    3.35
 -23  -1  17   13.89    5.41
  23   1 -17   25.43    5.85
 -23   1  16   -1.87    3.33
 -23  -1  16    5.81    3.74
  23   1 -16    2.85    3.63
 -23   1  15    0.24    1.75
 -23  -1  15    1.64    3.11
  23   1 -15    5.08    3.80
 -23   1  14   45.15   10.02
 -23  -1  14   58.05    5.58
  23   1 -14   61.58    6.35
 -23   1  13   -0.22    3.07
 -23  -1  13    7.13    5.08
  23   1 -13   -0.78    2.91
 -23   1  12   71.62   14.46
 -23  -1  12   66.40    7.92
  23   1 -12   66.17    8.15
 -23   1  11    7.95    4.65
 -23  -1  11   12.54    4.57
  23   1 -11    9.38    4.18
 -23   1  10   82.71   42.35
 -23  -1  10   97.70    5.82
  23   1 -10   93.26    5.49
 -23   1   9   93.05    7.63
 -23  -1   9   78.99    5.30
  23   1  -9   86.05    6.44
 -23   1   8  734.82   21.21
 -23  -1   8  754.32   18.80
  23   1  -8  739.31   19.29
 -23   1   7   12.85    5.00
 -23  -1   7   14.35    4.03
  23   1  -7   13.18    4.65
 -23   1   6  102.54    5.22
 -23  -1   6   97.98    5.26
  23  -1  -6  102.79    2.75
  23   1  -6  102.01    5.55
 -23   1   5   39.39    4.29
 -23  -1   5   36.50    4.45
  23  -1  -5   33.99    4.44
  23   1  -5   36.95    5.14
 -23   1   4    5.09    2.89
 -23  -1   4    8.47    3.48
  23  -1  -4    4.82    1.66
  23   1  -4    9.39    4.30
 -23   1   3  527.90   13.23
 -23  -1   3  491.93   12.77
  23   1  -3  521.47   13.13
  23  -1  -3  510.01   11.22
 -23   1   2    7.35    4.04
 -23  -1   2   13.25    5.04
  23   1  -2    5.99    2.97
  23  -1  -2    7.49    2.32
 -23   1   1  116.67    5.46
 -23  -1   1  117.84    5.29
  23   1  -1  117.63    6.46
  23  -1  -1  111.69    2.98
 -23   1   0  164.49    5.95
 -23  -1   0  160.95    6.44
  23   1   0  157.77    8.78
  23  -1   0  154.75   39.40
 -23   1  -1    5.39    2.35
 -23  -1  -1    8.50    4.10
  23   1   1   13.16    4.07
  23  -1   1    8.57    2.82
 -23   1  -2    1.48    1.63
 -23  -1  -2    3.92    2.48
  23   1   2    5.59    2.80
  23  -1   2    0.99    1.33
 -23   1  -3   18.97    2.30
 -23  -1  -3   17.88    3.79
  23   1   3   18.63    2.73
  23  -1   3   22.29    2.92
 -23   1  -4   12.07    3.76
 -23  -1  -4   18.39    3.57
  23   1   4   17.87    3.28
 -23   1  -5    2.29    2.02
 -23  -1  -5    7.27    3.97
  23   1   5    2.35    2.11
  23  -1   5    3.92    2.14
 -23   1  -6   59.32    3.23
 -23  -1  -6   68.10   18.84
  23   1   6   68.60   19.16
  23  -1   6   65.17    4.06
 -23   1  -7   14.96    2.50
 -23  -1  -7   12.76    2.76
  23   1   7   16.80    3.69
  23  -1   7   15.75    2.97
 -23   1  -8  601.09   17.83
 -23  -1  -8  603.85   19.06
  23   1   8  585.32   18.98
  23  -1   8  631.84   20.05
 -23  -1  -9   42.02    4.29
 -23   1  -9   42.81    2.74
  23   1   9   39.52    4.97
  23  -1   9   43.41    3.90
 -23  -1 -10    6.31    1.95
  23   1  10   10.30    2.89
  23  -1  10   10.58    3.61
 -23  -1 -11   44.61    5.35
  23   1  11   41.18    6.45
  23  -1  11   43.22    6.55
 -23  -1 -12    4.57    3.43
  23   1  12    4.43    3.38
  23  -1  12    1.87    2.50
 -23  -1 -13    4.38    2.30
  23   1  13   -3.12    3.02
  23  -1  13    2.53    3.01
 -23  -1 -14    6.68    3.57
  23   1  14    2.76    3.20
  23  -1  14    5.91    3.99
 -23  -1 -15    1.65    2.09
  23   1  15    1.64    3.02
  23  -1  15    3.46    2.89
  23   1  16   66.65   11.86
  23  -1  16   50.50    9.16
  23   1  17    7.23    5.18
  23  -1  17    5.22    3.03
 -23   3  16    7.26    2.88
 -23  -3  16   -2.30    2.93
  23   3 -16    8.36    5.39
 -23   3  15   47.61   12.34
 -23  -3  15   61.87   10.39
  23   3 -15   54.01   10.28
 -23   3  14    9.73    4.48
 -23  -3  14   15.58    4.01
  23   3 -14   28.89    7.83
 -23   3  13    7.19    4.10
 -23  -3  13    4.44    3.43
  23   3 -13   -5.03    3.30
 -23   3  12   -0.87    3.06
 -23  -3  12    8.00    4.38
  23   3 -12    6.50    3.97
 -23   3  11    7.93    3.47
 -23  -3  11   10.56    3.62
  23   3 -11   17.88    7.09
 -23   3  10   -3.56    2.99
  23   3 -10    1.63    4.24
 -23   3   9   31.09    6.27
 -23  -3   9   27.96    5.58
 -23   3   8    4.31    3.23
 -23  -3   8    2.19    2.89
  23   3  -8    2.88    3.85
 -23   3   7   36.87    8.92
 -23  -3   7   31.91    3.74
  23   3  -7   41.94    5.61
 -23   3   6  113.16   14.58
 -23  -3   6  123.81    6.07
  23   3  -6  116.73    7.37
 -23   3   5  425.60   14.88
 -23  -3   5  459.01   15.47
  23   3  -5  444.22   15.63
 -23   3   4  152.23    7.15
 -23  -3   4  158.08    7.59
  23   3  -4  166.89    8.77
 -23   3   3  154.29    7.72
 -23  -3   3  141.84    6.73
  23   3  -3  155.53    7.99
 -23   3   2    3.12    2.51
 -23  -3   2    2.16    2.92
  23   3  -2    5.66    2.89
  23   3  -2    7.50    4.66
 -23   3   1    2.76    2.23
 -23  -3   1    1.25    3.20
  23   3  -1    6.18    3.11
  23   3  -1    1.77    2.78
 -23   3   0   12.43    3.21
 -23  -3   0   14.22    4.20
  23   3   0    8.96    3.39
  23   3   0   12.75    3.28
 -23   3  -1   73.91    4.43
 -23  -3  -1   70.70    5.26
  23   3   1   59.77   12.73
 -23   3  -2   31.00    2.92
 -23  -3  -2   35.91    5.02
  23   3   2   22.78    3.72
  23  -3   2   29.24    2.16
 -23   3  -3    7.18    2.52
 -23  -3  -3    9.24    3.72
  23   3   3    3.60    2.37
  23  -3   3    4.75    1.97
 -23   3  -4   25.34    2.25
 -23  -3  -4   33.93    4.12
  23   3   4   20.84    5.75
  23  -3   4   23.83    2.27
 -23  -3  -5   15.05    3.76
  23   3   5   13.11    3.20
  23  -3   5   13.95    2.67
 -23  -3  -6    5.21    2.66
  23   3   6    3.75    2.34
  23  -3   6    1.45    2.10
 -23  -3  -7    2.47    2.62
  23   3   7    5.25    3.98
  23  -3   7    7.49    2.94
 -23  -3  -8    2.99    2.74
  23   3   8    3.44    1.79
  23  -3   8    3.10    2.91
 -23  -3  -9    7.29    3.89
  23   3   9    2.07    2.98
  23  -3   9   -1.87    2.19
 -23  -3 -10    5.77    3.15
  23   3  10    1.33    3.23
  23  -3  10    3.95    3.23
 -23  -3 -11   16.82    5.23
  23   3  11   31.02    6.02
  23  -3  11   14.12    4.99
 -23  -3 -12   45.25    5.44
  23   3  12   60.25    8.01
  23  -3  12   44.83    5.64
 -23  -3 -13    1.60    2.30
  23   3  13   14.00    6.49
  23  -3  13    8.38    3.92
 -23  -3 -14   23.00    5.45
  23   3  14   11.75    4.45
  23  -3  14   22.38    5.59
 -23  -3 -15    6.68    2.98
  23   3  15    3.80    3.78
  23  -3  15    0.27    2.59
 -23   5  13    6.50    3.33
 -23  -5  13    0.86    2.56
  23   5 -13   10.35    5.13
 -23   5  12    3.28    2.23
 -23  -5  12    6.25    3.71
  23   5 -12   -3.08    4.34
 -23  -5  11   16.34    4.44
  23   5 -11   15.23    6.72
 -23   5  10   39.62   10.11
 -23  -5  10   51.49    9.76
  23   5 -10   52.66   10.96
 -23   5   9    1.31    1.47
 -23  -5   9    1.19    2.52
  23   5  -9    7.70    6.18
 -23   5   8    3.16    2.78
 -23  -5   8    3.43    2.99
  23   5  -8    2.25    4.13
 -23   5   7   24.11    4.48
 -23  -5   7   21.42    4.02
 -23   5   6   33.95    6.59
 -23  -5   6   33.89    4.34
  23   5  -6   50.96    6.73
 -23   5   5    8.93    3.86
 -23  -5   5   19.38    6.30
  23   5  -5   11.93    4.22
 -23   5   4    3.29    1.89
 -23  -5   4   10.16    4.34
  23   5  -4    4.15    4.22
 -23   5   3    3.61    2.47
 -23  -5   3   16.07    4.81
  23   5  -3   10.29    4.98
  23   5  -3    9.29    4.48
 -23   5   2   20.22    7.24
 -23  -5   2   21.74    6.02
  23   5  -2   17.19    4.75
  23   5  -2   32.89    5.40
 -23  -5   1    3.29    2.69
  23   5  -1   10.80    3.20
  23   5  -1    9.23    6.67
 -23  -5   0   17.30    5.12
  23   5   0    9.64    3.55
  23   5   0   13.26    3.70
 -23  -5  -1    6.63    3.63
  23   5   1    3.34    2.12
  23   5   1    0.42    1.93
 -23  -5  -2    3.90    2.94
  23   5   2   -1.14    3.78
 -23  -5  -3   85.30    5.81
  23   5   3   78.91   15.64
 -23  -5  -4   20.26    6.04
  23   5   4    9.74    4.27
 -23  -5  -5   11.04    4.98
  23   5   5    5.89    3.52
 -23  -5  -6   78.03    7.58
  23   5   6   53.46   11.66
 -23  -5  -7    3.79    3.78
  23   5   7    3.76    2.91
 -23  -5  -8    8.32    4.89
  23   5   8    7.90    3.60
 -23  -5  -9    5.03    2.92
  23   5   9    1.91    3.34
 -23  -5 -10   -0.93    2.73
  23   5  10    8.24    2.99
  23  -5  10   -1.98    1.97
 -23  -5 -11    3.94    3.65
  23   5  11    1.74    3.95
 -23  -5 -12    6.91    3.90
  23   5  12   10.66    5.86
  23  -5  12   12.80    5.34
 -24   0  18   15.87    5.64
  24   0 -18    7.91    4.57
 -24   0  17    2.47    1.98
  24   0 -17    8.72    4.67
 -24   0  16    4.52    2.94
  24   0 -16    4.63    2.76
 -24   0  15   -3.11    3.12
  24   0 -15    6.86    3.69
 -24   0  14    3.58    2.10
  24   0 -14    6.64    3.23
 -24   0  13    5.39    2.96
  24   0 -13   -0.17    2.57
 -24   0  12   43.74    6.95
  24   0 -12   27.17    4.79
 -24   0  11    5.68    3.84
  24   0 -11    4.80    3.86
 -24   0  10   89.89    5.50
  24   0 -10  107.62    6.39
 -24   0   9    8.36    5.72
  24   0  -9   -0.08    2.16
 -24   0   8   69.70    5.43
 -24   0   7    4.67    3.23
 -24   0   6    0.97    2.69
 -24   0   5   -2.50    2.39
  24   0  -5   -0.09    1.23
 -24   0   4  435.41   11.59
  24   0  -4  410.70   10.32
 -24   0   3    7.68    3.86
  24   0  -3    3.30    1.80
 -24   0   2    0.08    2.50
  24   0  -2    3.80    2.07
 -24   0   1    3.31    2.57
  24   0  -1    3.01    1.71
 -24   0   0 1318.29   27.59
  24   0   0 1320.80   28.72
 -24   0  -1    3.97    2.57
  24   0   1    3.20    1.93
 -24   0  -2   50.21    4.31
  24   0   2   49.00    8.19
 -24   0  -3    1.20    2.03
  24   0   3    2.78    2.09
 -24   0  -4   41.67    3.43
  24   0   4   28.72    3.01
 -24   0  -5    2.30    1.89
  24   0   5    4.42    2.50
 -24   0  -6   18.17    2.60
  24   0   6   15.79    3.40
 -24   0  -7    2.78    2.25
  24   0   7    3.14    2.60
 -24   0  -8   18.99    2.39
  24   0   8   22.87    4.12
 -24   0  -9    1.16    1.83
  24   0   9   -0.14    2.65
 -24   0 -10  129.48    5.39
  24   0  10  137.83    7.01
 -24   0 -11    0.47    1.28
  24   0  11   -0.26    2.91
 -24   0 -12    5.62    3.19
  24   0  12    2.91    2.83
  24   0  13    0.40    2.76
  24   0  14    4.13    3.29
  24   0  15    3.69    3.06
  24   0  16   67.52   12.11
  24   0  17   -2.09    3.35
 -24   2  17    5.13    4.59
 -24  -2  17    5.73    4.26
  24   2 -17    7.60    3.85
 -24   2  16    1.37    2.79
 -24  -2  16   -2.60    2.85
  24   2 -16    4.21    3.65
 -24   2  15    1.29    3.19
 -24  -2  15    0.42    3.63
  24   2 -15   -3.33    2.83
 -24   2  14   -1.08    3.83
 -24  -2  14    2.61    3.55
  24   2 -14    3.76    3.57
 -24   2  13   -1.74    3.70
 -24  -2  13    1.47    3.11
  24   2 -13    4.49    3.76
 -24   2  12  139.06   20.04
 -24  -2  12  137.07    7.90
  24   2 -12  143.53    8.73
 -24   2  11   28.54    6.51
 -24  -2  11   32.90    5.89
  24   2 -11   12.11    5.07
 -24   2  10   63.66   16.01
 -24  -2  10   71.90    5.55
  24   2 -10   70.68    6.22
 -24   2   9   25.57    5.11
 -24  -2   9   25.35    4.31
 -24   2   8  953.61   22.77
 -24  -2   8  932.77   17.55
  24   2  -8  943.30   18.63
 -24   2   7   43.88    9.38
 -24  -2   7   42.75    4.17
  24   2  -7   45.52    6.19
 -24   2   6    3.38    2.70
 -24  -2   6    2.89    2.98
  24   2  -6   10.16    5.58
 -24   2   5   20.03    5.98
 -24  -2   5   21.27    3.80
  24   2  -5   31.18    4.90
 -24   2   4  120.08    6.96
 -24  -2   4  135.53    7.76
  24   2  -4  107.04    5.46
 -24   2   3    6.37    3.24
 -24  -2   3   -7.59    3.19
  24   2  -3   -2.87    2.35
  24   2  -3    1.19    2.69
 -24  -2   2  264.62    7.15
  24   2  -2  291.65   12.70
  24   2  -2  274.21    7.85
 -24   2   1   17.16    4.08
 -24  -2   1   12.17    4.76
  24   2  -1   23.29    5.20
  24  -2  -1   20.27    1.02
 -24   2   0    5.07    2.28
 -24  -2   0    5.13    2.75
  24   2   0    4.93    3.07
  24  -2   0    6.86    1.92
 -24   2  -1   11.08    3.56
 -24  -2  -1   14.85    2.98
  24   2   1   10.35    3.10
  24  -2   1   10.79    3.06
 -24   2  -2   28.19    3.19
 -24  -2  -2   36.15    4.06
  24   2   2   27.18    5.82
  24  -2   2   27.52    2.20
 -24   2  -3    3.65    2.25
 -24  -2  -3   -2.29    2.33
  24   2   3    3.55    1.97
  24  -2   3    2.09    1.25
 -24   2  -4   24.00    2.15
 -24  -2  -4   37.11    4.30
  24   2   4   26.94    4.67
  24  -2   4   29.93    2.87
 -24   2  -5    6.53    2.34
 -24  -2  -5   10.38    4.53
  24   2   5    5.70    2.94
  24  -2   5   12.23    2.98
 -24   2  -6   33.54    2.32
 -24  -2  -6   44.93    5.00
  24   2   6   35.27    6.67
  24  -2   6   39.01    3.10
 -24  -2  -7   85.98    5.66
  24   2   7   96.13    5.72
  24  -2   7   91.52    4.66
 -24  -2  -8   -2.73    2.60
  24   2   8   -0.01    2.82
  24  -2   8    0.65    1.87
 -24  -2  -9   15.22    3.52
  24   2   9    3.29    3.14
  24  -2   9    5.53    4.11
 -24  -2 -10  176.57   10.06
  24   2  10  178.43   11.08
  24  -2  10  175.28   10.08
 -24  -2 -11   49.45    4.95
  24   2  11   52.73    6.31
  24  -2  11   48.98    5.07
 -24  -2 -12    2.44    2.69
  24   2  12    0.46    2.97
  24  -2  12   -0.88    2.47
 -24  -2 -13    6.50    3.12
  24   2  13    6.37    3.63
  24  -2  13   16.15    4.67
 -24  -2 -14   11.47    3.97
  24   2  14    8.52    4.42
  24  -2  14    6.36    4.08
 -24  -2 -15   13.34    3.80
  24   2  15    8.55    3.81
  24  -2  15   14.50    5.07
 -24  -2 -16   14.14    3.93
  24   2  16    3.10    4.02
  24  -2  16   20.69    5.78
 -24   4  15    7.50    3.55
 -24  -4  15    5.86    5.08
 -24   4  14    6.87    2.75
 -24  -4  14    2.55    3.19
  24   4 -14    3.97    5.09
 -24   4  13   78.26   23.37
 -24  -4  13   96.48   15.32
  24   4 -13  102.55   18.10
 -24   4  12    1.79    2.32
 -24  -4  12    6.77    3.06
  24   4 -12    7.06    4.54
 -24   4  11    3.56    1.91
 -24  -4  11    4.53    4.16
  24   4 -11    1.37    3.63
 -24   4  10   -0.82    2.03
 -24  -4  10   -0.06    2.65
  24   4 -10   -0.95    3.15
 -24   4   9    3.97    2.05
 -24  -4   9    5.98    4.42
  24   4  -9   -2.34    3.61
 -24   4   8    7.82    3.29
 -24  -4   8   12.25    4.77
  24   4  -8   13.11    4.75
 -24   4   7    5.76    2.80
 -24  -4   7    8.84    6.90
  24   4  -7   17.14    5.82
 -24   4   6    1.70    1.87
 -24  -4   6    0.90    2.65
  24   4  -6    3.40    4.75
 -24   4   5    1.48    1.39
 -24  -4   5    3.83    3.08
  24   4  -5   -0.04    3.62
 -24   4   4  226.61   15.22
 -24  -4   4  226.61   12.96
  24   4  -4  254.32   14.68
 -24   4   3    3.81    2.60
 -24  -4   3    4.38    3.43
  24   4  -3    0.17    2.70
 -24   4   2   29.99    6.32
 -24  -4   2   23.20    3.63
  24   4  -2   25.02    5.58
  24   4  -2   24.64    4.01
 -24   4   1  255.97   11.58
 -24  -4   1  272.56    8.27
  24   4  -1  270.60   13.64
  24   4  -1  273.68    7.95
 -24   4   0   17.17    2.48
  24   4   0   17.93    4.74
  24   4   0   17.29    3.67
 -24   4  -1   22.36    2.75
 -24  -4  -1   24.60    4.38
  24   4   1   16.70    3.14
 -24  -4  -2   35.87    5.27
  24   4   2   21.99    4.58
 -24  -4  -3   46.39    6.76
  24   4   3   34.16    8.45
 -24  -4  -4  101.55    8.09
  24   4   4   72.37   13.96
 -24  -4  -5    4.24    3.58
  24   4   5    7.01    3.57
 -24  -4  -6    3.26    2.97
  24   4   6   -1.28    2.88
  24  -4   6    0.99    1.59
 -24  -4  -7   16.07    5.26
  24   4   7   30.01    5.58
  24  -4   7   13.86    4.47
 -24  -4  -8    0.08    2.34
  24   4   8    3.72    2.70
  24  -4   8    1.43    2.12
 -24  -4  -9    0.06    2.93
  24   4   9    7.86    4.31
  24  -4   9    0.45    1.97
 -24  -4 -10   -0.19    2.85
  24   4  10    7.05    5.07
  24  -4  10    4.01    2.59
 -24  -4 -11   -2.65    2.78
  24   4  11   -1.75    3.89
  24  -4  11   -0.40    2.20
 -24  -4 -12   -0.23    2.71
  24   4  12    1.56    3.72
  24  -4  12    0.96    2.29
 -24  -4 -13    7.27    2.91
  24   4  13    7.93    3.75
  24  -4  13    5.46    2.83
 -24  -4 -14   -1.73    2.56
  24   4  14    1.54    3.57
  24  -4  14    3.42    3.06
 -24   6   9    1.00    1.61
 -24  -6   9    0.37    2.57
  24   6  -9    0.10    3.55
 -24   6   8    3.53    2.16
 -24  -6   8    2.70    4.17
  24   6  -8    0.17    3.67
 -24   6   7    5.49    2.03
 -24  -6   7    4.63    3.46
  24   6  -7   12.64    7.05
 -24   6   6    1.98    1.86
 -24  -6   6   -0.28    2.32
  24   6  -6   -0.68    3.95
 -24  -6   5    1.33    2.48
  24   6  -5    6.48    3.90
 -24  -6   4   11.57    4.49
  24   6  -4    7.74    4.30
  24   6  -4    6.60    3.63
 -24  -6   3   22.69    5.98
  24   6  -3   26.71    6.99
 -24  -6   2    6.40    4.35
  24   6  -2    4.80    3.56
  24   6  -2    0.81    2.53
 -24  -6   1   14.90    4.66
  24   6  -1   14.01    6.28
 -24  -6   0    3.34    2.57
  24   6   0    4.26    2.74
 -24  -6  -1    1.52    2.59
  24   6   1   -0.61    2.85
 -24  -6  -2    3.10    2.67
  24   6   2   -0.93    3.90
 -24  -6  -3   27.11    6.31
  24   6   3   11.52    4.93
 -24  -6  -4   24.71    7.01
  24   6   4   24.99    9.06
 -24  -6  -5   -1.38    2.83
  24   6   5    3.15    2.97
 -24  -6  -6    6.36    3.29
  24   6   6   -0.77    4.02
 -24  -6  -7    8.68    4.84
  24   6   7    3.07    3.47
 -24  -6  -8    6.89    3.92
  24   6   8    7.78    3.37
 -25   1  17   10.06    4.70
 -25  -1  17    3.56    3.74
  25   1 -17    6.28    3.26
 -25   1  16    4.15    3.84
 -25  -1  16    4.75    5.06
  25   1 -16    4.39    3.79
 -25   1  15    6.25    3.48
 -25  -1  15    9.96    4.50
  25   1 -15    9.14    5.59
 -25   1  14   41.06   10.33
 -25  -1  14   35.53    5.32
  25   1 -14   48.54    5.96
 -25   1  13    3.14    2.47
 -25  -1  13    3.88    3.43
  25   1 -13   -2.84    2.67
 -25   1  12   23.56    8.41
 -25  -1  12   32.38    4.76
  25   1 -12   30.97   20.57
 -25   1  11    0.74    3.05
 -25  -1  11    9.25    5.59
  25   1 -11    3.44    3.34
 -25   1  10  415.82   13.26
 -25  -1  10  404.11   10.40
  25   1 -10  443.16   10.52
 -25   1   9   65.38    7.79
 -25  -1   9   70.71    5.59
  25   1  -9   79.46    6.21
 -25   1   8    7.24    3.46
 -25  -1   8   13.40    5.34
  25   1  -8   12.15    3.06
 -25   1   7   40.77    5.70
 -25  -1   7   31.92    4.94
  25   1  -7   31.37    5.17
 -25   1   6    9.39    5.03
 -25  -1   6   15.52    3.93
  25   1  -6    8.10    3.80
 -25   1   5   52.69    4.93
 -25  -1   5   55.54    5.09
  25  -1  -5   41.66    1.84
 -25   1   4    1.37    2.73
 -25  -1   4    8.46    4.45
  25   1  -4   13.68    3.44
  25  -1  -4    4.33    1.33
 -25   1   3    7.92    4.29
 -25  -1   3   14.59    3.90
  25  -1  -3    9.59    2.88
 -25   1   2   54.93    5.07
 -25  -1   2   49.54    3.97
  25   1  -2   46.66    9.34
  25  -1  -2   55.59    2.41
 -25   1   1   26.43    3.66
 -25  -1   1   30.33    3.38
  25   1  -1   23.45    5.09
  25  -1  -1   28.40    2.14
 -25   1   0   55.27    4.70
 -25  -1   0   58.91    4.47
  25   1   0   52.70   11.58
  25  -1   0   59.02    2.84
 -25   1  -1    2.84    2.14
 -25  -1  -1   10.52    4.04
  25   1   1    6.64    2.57
  25  -1   1    6.41    2.62
 -25   1  -2    0.31    1.73
 -25  -1  -2    2.43    2.42
  25   1   2    1.48    1.18
  25  -1   2    8.25    3.24
 -25   1  -3    0.46    1.61
 -25  -1  -3    3.11    2.50
  25   1   3    2.89    1.84
  25  -1   3    1.33    1.57
 -25   1  -4   13.87    2.51
 -25  -1  -4   14.49    3.37
  25   1   4   17.56    2.59
  25  -1   4   12.20    3.80
 -25   1  -5    7.28    2.85
 -25  -1  -5    5.94    2.82
  25   1   5    4.34    3.01
  25  -1   5   11.43    3.94
 -25   1  -6    1.41    1.55
 -25  -1  -6    4.90    2.59
  25   1   6    6.86    4.33
  25  -1   6   -0.05    2.00
 -25   1  -7    2.91    1.68
 -25  -1  -7    3.93    2.46
  25   1   7   -0.74    2.71
  25  -1   7    2.74    2.29
 -25   1  -8  497.33    9.59
 -25  -1  -8  509.93   11.40
  25   1   8  518.97   12.81
  25  -1   8  501.44   11.90
 -25  -1  -9   13.07    3.05
 -25   1  -9    3.37    1.98
  25   1   9    4.62    3.66
  25  -1   9    8.22    3.62
 -25  -1 -10   18.40    2.97
  25   1  10   11.71    4.15
  25  -1  10   24.58    5.68
 -25  -1 -11   20.77    4.08
  25   1  11   19.64    4.76
  25  -1  11   12.44    4.18
 -25  -1 -12    5.91    3.35
  25   1  12    0.78    3.26
  25  -1  12    8.78    3.26
 -25  -1 -13    3.66    2.76
  25   1  13   -0.72    3.08
  25  -1  13    3.11    3.07
 -25  -1 -14    7.61    3.65
  25   1  14   16.29    5.61
  25  -1  14    9.32    5.20
 -25  -1 -15   10.33    3.31
  25   1  15    8.25    4.08
  25  -1  15   14.63    4.95
  25   1  16    9.44    8.42
  25  -1  16    7.33    4.21
 -25   3  16   10.32    4.80
 -25  -3  16    6.99    4.95
  25   3 -16    8.27    4.59
 -25   3  15   14.82    6.54
 -25  -3  15   25.75    5.53
  25   3 -15   24.50    6.42
 -25   3  14   -1.55    3.21
 -25  -3  14    4.74    4.98
  25   3 -14   -0.45    3.48
 -25   3  13   -0.40    3.23
 -25  -3  13   10.00    5.84
  25   3 -13   14.22    5.49
 -25   3  12    6.45    4.74
 -25  -3  12    9.27    4.49
  25   3 -12   13.87    6.89
 -25   3  11   13.04    6.23
 -25  -3  11   19.81   17.41
  25   3 -11   13.96    5.49
 -25   3  10    5.43    3.99
 -25  -3  10    4.31    2.94
  25   3 -10   14.76    7.29
 -25   3   9    8.23    5.64
 -25  -3   9   11.48    4.16
  25   3  -9   11.95    4.63
 -25   3   8    5.13    4.62
 -25  -3   8   11.39    5.06
  25   3  -8   10.81    4.61
 -25   3   7   31.10    8.73
 -25  -3   7   39.38    5.21
  25   3  -7   37.23    5.90
 -25   3   6   20.71    5.32
 -25  -3   6   29.38    4.65
  25   3  -6   24.30    4.47
 -25   3   5   47.56   11.76
 -25  -3   5   58.37    5.07
  25   3  -5   56.41    5.55
 -25   3   4    3.83    1.97
 -25  -3   4    2.02    2.83
  25   3  -4    6.48    2.99
 -25   3   3  638.04   20.63
 -25  -3   3  665.55   21.19
  25   3  -3  665.14   22.03
  25   3  -3  647.96   21.03
 -25   3   2  157.76    9.92
 -25  -3   2  165.50    8.45
  25   3  -2  179.02   10.15
  25   3  -2  168.33    8.45
 -25   3   1    3.83    2.14
 -25  -3   1   -0.37    2.94
  25   3  -1    3.33    1.95
  25   3  -1    3.26    2.71
 -25   3   0   23.54    3.56
 -25  -3   0   18.89    4.59
  25   3   0   14.31    3.26
 -25   3  -1  116.58    6.00
 -25  -3  -1  121.53    7.42
  25   3   1  109.15   13.91
 -25   3  -2    2.69    1.50
 -25  -3  -2    4.24    3.08
  25   3   2    3.20    2.37
 -25   3  -3    3.61    1.69
 -25  -3  -3    0.15    2.70
  25   3   3   -3.29    2.44
  25  -3   3    3.78    1.43
 -25  -3  -4   -3.79    2.87
  25   3   4    1.91    1.79
  25  -3   4    0.67    1.24
 -25  -3  -5    8.74    2.76
  25   3   5    2.80    1.97
  25  -3   5    3.26    2.52
 -25  -3  -6    3.19    2.76
  25   3   6    1.25    3.12
  25  -3   6    0.63    1.65
 -25  -3  -7   -0.59    2.60
  25   3   7    2.96    2.12
  25  -3   7    1.19    1.91
 -25  -3  -8   97.57    8.74
  25   3   8   72.01   16.04
  25  -3   8   88.04    6.31
 -25  -3  -9    6.14    3.37
  25   3   9   11.12    5.13
  25  -3   9    1.47    2.42
 -25  -3 -10    5.73    2.99
  25   3  10   -2.57    2.98
  25  -3  10    6.37    3.21
 -25  -3 -11   58.68    6.21
  25   3  11   58.87    6.57
  25  -3  11   52.25    5.85
 -25  -3 -12    1.15    2.28
  25   3  12   -0.27    3.35
  25  -3  12    3.47    2.79
 -25  -3 -13    0.83    2.23
  25   3  13    0.92    3.78
  25  -3  13    2.71    2.48
 -25  -3 -14    0.35    2.85
  25   3  14   -3.95    4.15
  25  -3  14   -0.88    2.50
 -25  -3 -15   10.02    4.06
  25   3  15    3.78    4.27
  25  -3  15    9.09    3.39
 -25   5  12   -1.93    3.08
 -25  -5  12   -0.67    2.61
  25   5 -12    1.73    4.49
 -25   5  11    0.28    1.93
 -25  -5  11    2.50    5.23
  25   5 -11    5.13    5.73
 -25   5  10   11.66    4.42
  25   5 -10    3.29    4.38
 -25   5   9    3.24    2.50
 -25  -5   9    9.84    4.06
  25   5  -9    5.84    4.27
 -25  -5   8   10.98    3.95
  25   5  -8   20.22    6.33
 -25   5   7    4.44    2.18
 -25  -5   7    0.00    3.01
  25   5  -7   -3.67    3.35
 -25   5   6    3.66    2.59
 -25  -5   6    1.77    3.40
  25   5  -6    1.91    3.75
 -25   5   5   20.99    4.25
 -25  -5   5   26.99    5.08
  25   5  -5   12.82    5.13
 -25   5   4    2.05    1.77
 -25  -5   4    3.75    2.73
  25   5  -4    9.37    4.59
 -25   5   3   14.81    8.97
 -25  -5   3   22.28    3.60
  25   5  -3   29.04    5.02
  25   5  -3   18.10    5.67
 -25  -5   2   13.05    4.57
  25   5  -2    9.53    3.71
  25   5  -2   15.26    5.23
 -25  -5   1    1.83    2.99
  25   5  -1    2.06    2.88
  25   5  -1   -2.33    2.55
  25   5   0   20.95    3.52
  25   5   0   13.77    4.53
 -25  -5  -1   11.15    4.85
  25   5   1   10.06    3.85
  25   5   1    8.70    2.85
 -25  -5  -2    0.68    2.74
  25   5   2    5.16    2.55
 -25  -5  -3   -2.89    2.65
  25   5   3    1.48    2.62
 -25  -5  -4   -2.79    2.70
  25   5   4    2.23    3.06
 -25  -5  -5    9.00    5.35
  25   5   5   -0.33    4.21
 -25  -5  -6    0.86    3.61
  25   5   6    4.47    4.18
 -25  -5  -7   22.33    5.80
  25   5   7   19.71    7.03
 -25  -5  -8    1.89    2.93
  25   5   8   -3.48    3.67
 -25  -5  -9    4.04    4.36
  25   5   9    2.71    1.80
 -25  -5 -10    2.19    3.53
  25   5  10    7.63    2.50
 -25  -5 -11   12.98    5.08
  25   5  11    7.72    4.45
 -26   0  17    3.53    3.61
  26   0 -17   -0.45    2.88
 -26   0  16    2.64    3.28
  26   0 -16   -1.89    2.82
 -26   0  15    2.37    3.63
  26   0 -15    3.69    3.01
 -26   0  14   13.71    5.45
  26   0 -14   11.70    5.89
 -26   0  13   -1.01    2.94
  26   0 -13    3.98    3.10
 -26   0  12    3.33    3.57
  26   0 -12    7.92    4.94
 -26   0  11    0.99    2.97
  26   0 -11    5.14    3.17
 -26   0  10   11.67    4.21
 -26   0   9   -6.35    3.39
 -26   0   8   45.84    5.57
 -26   0   7   -1.71    3.01
 -26   0   6   23.34    4.30
  26   0  -6   21.33    2.79
 -26   0   5    2.93    2.97
  26   0  -5    1.15    1.29
 -26   0   4  798.59   12.76
  26   0  -4  754.30   15.79
 -26   0   3   -2.79    2.51
  26   0  -3    0.13    0.76
 -26   0   2   66.50    4.59
  26   0  -2   66.79    4.71
 -26   0   1   -1.02    2.38
  26   0  -1   -1.74    1.59
 -26   0   0  486.67    9.38
  26   0   0  525.79    9.05
 -26   0  -1    2.76    2.70
  26   0   1    0.77    1.10
 -26   0  -2   22.03    3.42
  26   0   2   33.07    3.89
 -26   0  -3   -0.12    2.14
  26   0   3    1.20    1.83
 -26   0  -4   18.62    2.70
  26   0   4   23.10    3.38
 -26   0  -5    0.63    1.66
  26   0   5   -1.32    2.28
 -26   0  -6    6.33    2.88
  26   0   6    6.62    3.56
 -26   0  -7    1.28    1.87
  26   0   7   -3.28    2.11
 -26   0  -8    2.82    1.98
  26   0   8    0.81    2.46
 -26   0  -9    1.27    1.83
  26   0   9    1.33    3.01
  26   0  10   70.98    6.91
 -26   0 -11    2.12    2.00
  26   0  11    5.08    3.29
 -26   0 -12   39.51    4.10
  26   0  12   37.59    4.49
  26   0  13   -1.96    2.59
  26   0  14   13.00    4.35
  26   0  15    1.87    3.15
  26   0  16    2.15    3.37
 -26   2  16    5.22    3.57
 -26  -2  16    3.44    3.61
  26   2 -16    2.00    3.69
 -26   2  15    4.29    4.04
 -26  -2  15    2.29    3.94
  26   2 -15    2.62    3.07
 -26   2  14   -1.61    3.63
 -26  -2  14    0.54    3.28
  26   2 -14    9.16    6.37
 -26   2  13   14.14    7.70
 -26  -2  13   17.12    4.06
  26   2 -13    7.22    5.45
 -26   2  12    1.43    1.83
 -26  -2  12    6.80    4.29
  26   2 -12   -1.36    3.03
 -26   2  11    3.74    2.35
 -26  -2  11    8.65    3.81
  26   2 -11   -2.27    3.01
 -26   2  10   73.70    8.37
 -26  -2  10   76.89    7.82
  26   2 -10   85.76    7.93
 -26   2   9    1.78    2.03
 -26  -2   9    6.54    4.34
  26   2  -9    2.50    3.51
 -26   2   8    2.71    3.06
 -26  -2   8    6.18    4.11
  26   2  -8   -2.50    3.57
 -26   2   7  261.32   10.56
 -26  -2   7  278.37    9.28
  26   2  -7  286.90   10.52
 -26   2   6   82.62   41.64
 -26  -2   6   84.66   39.52
  26   2  -6   79.03    5.46
 -26   2   5  336.36   13.44
 -26  -2   5  327.08   12.55
  26   2  -5  346.11   13.25
 -26   2   4  223.12   10.42
 -26  -2   4  228.75   10.00
  26   2  -4  238.61   10.06
  26   2  -4  224.48    9.57
 -26  -2   3   43.36    5.09
  26   2  -3   34.06    7.15
  26   2  -3   44.36    4.67
 -26   2   2   12.04    5.09
 -26  -2   2    4.48    3.17
  26   2  -2    9.69    4.12
 -26   2   1  130.95    5.98
 -26  -2   1  135.29    6.68
  26   2  -1  117.08   15.52
 -26   2   0   35.46    3.80
 -26  -2   0   34.78    4.61
  26   2   0   33.71    7.33
 -26   2  -1   61.28    3.99
 -26  -2  -1   62.90    5.00
  26   2   1   52.91   13.35
  26  -2   1   54.25    2.37
 -26   2  -2   24.92    3.03
 -26  -2  -2   24.42    4.27
  26   2   2   26.93    4.08
  26  -2   2   29.97    2.30
 -26   2  -3    3.40    1.97
 -26  -2  -3    1.42    2.48
  26   2   3    5.59    2.83
  26  -2   3   -1.01    1.19
 -26   2  -4    6.00    2.57
 -26  -2  -4    7.33    3.30
  26   2   4   10.53    3.85
  26  -2   4    8.33    3.11
 -26   2  -5    3.65    1.55
 -26  -2  -5    3.66    2.43
  26   2   5    8.15    2.76
  26  -2   5    6.92    2.33
 -26   2  -6    3.79    1.63
 -26  -2  -6    6.85    2.83
  26   2   6   -1.19    2.66
  26  -2   6    0.97    1.68
 -26  -2  -7   71.98    5.62
  26   2   7   61.28    5.49
  26  -2   7   68.07    5.08
 -26  -2  -8   49.45    6.74
  26   2   8   44.05    6.07
  26  -2   8   44.78    5.21
 -26  -2  -9    0.87    2.06
  26   2   9    2.03    3.12
  26  -2   9    3.85    2.92
 -26  -2 -10   11.16    3.89
  26   2  10   14.47    5.64
  26  -2  10   13.57    4.63
 -26  -2 -11   54.54    5.30
  26   2  11   45.55    5.55
  26  -2  11   44.05    5.04
 -26  -2 -12    5.63    3.66
  26   2  12   13.82    6.50
  26  -2  12   10.99    5.17
 -26  -2 -13    3.11    2.61
  26   2  13    5.13    3.56
 -26  -2 -14   -0.60    2.12
  26   2  14   -0.70    3.01
  26  -2  14    6.83    4.04
 -26  -2 -15    2.06    2.42
  26   2  15   15.37    5.20
  26  -2  15    3.44    3.30
 -26   4  14    5.34    3.85
 -26  -4  14    6.59    4.70
  26   4 -14    0.13    4.53
 -26   4  13   22.31    6.77
 -26  -4  13   26.01    4.62
  26   4 -13   17.98    5.17
 -26   4  12    0.37    2.34
 -26  -4  12   10.30    4.06
  26   4 -12    1.87    4.20
 -26   4  11    5.73    3.29
 -26  -4  11    2.24    3.03
  26   4 -11   -0.69    3.52
 -26   4  10    4.22    2.03
 -26  -4  10    5.21    3.62
  26   4 -10    1.57    3.65
 -26   4   9    3.51    2.21
 -26  -4   9    2.01    3.48
  26   4  -9    3.34    3.97
 -26   4   8    5.57    2.88
 -26  -4   8    9.56    3.69
  26   4  -8    6.87    4.26
 -26   4   7   58.73   11.83
 -26  -4   7   65.18    5.62
  26   4  -7   60.75    8.05
 -26   4   6   61.40   14.64
 -26  -4   6   62.03    5.38
  26   4  -6   65.68    7.03
 -26   4   5   24.29    6.51
 -26  -4   5   22.84    4.74
  26   4  -5   27.57    6.78
 -26   4   4   63.91   16.22
 -26  -4   4   77.99    7.27
  26   4  -4   68.01    6.97
 -26   4   3    5.07    2.14
 -26  -4   3   -2.48    2.74
  26   4  -3    0.55    3.02
  26   4  -3    1.38    2.61
 -26  -4   2    0.50    2.61
  26   4  -2    9.70    3.71
  26   4  -2    3.23    2.71
 -26   4   1   -0.08    1.60
 -26  -4   1    1.22    2.71
  26   4  -1    4.82    2.75
  26   4  -1    3.97    2.33
 -26   4   0    1.98    1.74
 -26  -4   0    6.57    3.07
  26   4   0   -0.41    2.11
  26   4   0    1.82    2.16
 -26  -4  -1   42.72    6.17
  26   4   1   44.36    8.86
 -26  -4  -2   12.77    4.47
  26   4   2   15.51    3.37
 -26  -4  -3   10.79    3.69
  26   4   3   15.09    5.58
 -26  -4  -4   27.50    5.93
  26   4   4   22.23    4.47
 -26  -4  -5    1.59    3.05
  26   4   5    0.60    1.41
 -26  -4  -6    0.55    2.59
 -26  -4  -7   19.85   17.37
  26   4   7   11.74    3.84
 -26  -4  -8    6.41    3.55
  26   4   8    2.14    3.92
 -26  -4  -9    5.95    4.45
  26   4   9    1.89    2.15
  26  -4   9   -0.49    2.01
 -26  -4 -10    7.74    3.53
  26   4  10    4.67    4.22
  26  -4  10    1.66    2.28
 -26  -4 -11    2.97    3.08
  26   4  11    2.00    4.40
  26  -4  11    1.14    2.23
 -26  -4 -12   26.82    5.66
  26   4  12   17.33    4.98
  26  -4  12    9.06    7.38
 -26  -4 -13    8.23    4.81
  26   4  13    2.71    4.13
  26  -4  13    2.52    3.01
 -26   6   7   -0.76    2.70
 -26  -6   7   -2.46    2.85
  26   6  -7   11.44    5.02
 -26  -6   6    0.70    2.69
  26   6  -6    3.74    4.52
 -26  -6   5   15.75    4.42
  26   6  -5   13.22    5.57
  26   6  -5    9.52    4.89
 -26  -6   4    3.93    4.27
  26   6  -4    1.79    3.93
  26   6  -4   11.19    5.32
 -26  -6   3   -1.69    2.70
  26   6  -3   -1.92    3.63
  26   6  -3    7.82    3.63
 -26  -6   2    6.76    3.05
  26   6  -2    8.50    5.00
  26   6  -2    8.64    3.53
 -26  -6   1   -0.31    2.74
  26   6  -1   -5.73    3.81
  26   6  -1   -1.16    2.27
 -26  -6   0   -0.67    2.59
  26   6   0    4.34    3.17
 -26  -6  -1   16.32    4.48
  26   6   1   11.49    4.76
 -26  -6  -2    6.27    3.79
  26   6   2    5.39    2.67
 -26  -6  -3    1.64    3.31
  26   6   3   -0.95    2.94
 -26  -6  -4    6.08    3.19
  26   6   4    5.73    2.20
 -26  -6  -5    4.35    3.67
  26   6   5   -2.80    3.30
 -26  -6  -6    3.14    3.49
  26   6   6    4.31    2.74
 -27   1  17   15.56    8.22
 -27  -1  17   21.94    6.73
  27   1 -17   12.15    5.40
 -27   1  16   21.73    9.01
 -27  -1  16   24.43    6.55
  27   1 -16   20.63    5.39
 -27   1  15    3.74    2.27
 -27  -1  15    9.12    7.18
  27   1 -15    4.77    4.75
 -27   1  14    1.73    2.07
 -27  -1  14    2.82    3.01
  27   1 -14    4.70    3.16
 -27   1  13    9.10    4.48
 -27  -1  13   13.44    4.63
  27   1 -13    9.65    4.16
 -27   1  12   14.64    8.65
 -27  -1  12   22.10    6.49
  27   1 -12   18.33    5.90
 -27   1  11   11.11    4.07
 -27  -1  11    6.62    4.91
  27   1 -11   -0.99    3.07
 -27   1  10   -5.08    3.44
 -27  -1  10    1.69    2.94
  27   1 -10   -0.77    2.66
 -27   1   9    0.61    3.31
 -27  -1   9    4.18    3.30
  27   1  -9   -3.99    2.59
 -27   1   8   49.85    4.95
 -27  -1   8   58.65    5.90
  27   1  -8   53.99    4.72
 -27   1   7  163.75    7.28
 -27  -1   7  165.96    8.27
  27   1  -7  153.50    7.05
 -27   1   6  643.93   21.05
 -27  -1   6  623.82   20.34
 -27   1   5   61.10    5.81
 -27  -1   5   65.15    5.46
  27   1  -5   69.52    4.33
 -27   1   4   34.25    5.04
 -27  -1   4   23.42    3.08
  27   1  -4   20.62    5.66
 -27   1   3  120.42    7.59
 -27  -1   3  104.43    5.70
  27   1  -3   92.20   16.22
  27  -1  -3  110.09    4.45
 -27   1   2   30.04    4.70
 -27  -1   2   33.49    4.49
  27   1  -2   25.14    5.39
  27  -1  -2   30.93    2.05
 -27   1   1   19.58    4.45
 -27  -1   1   11.24    4.44
  27   1  -1   14.30    2.53
  27  -1  -1   12.49    1.92
 -27   1   0   48.27    4.17
 -27  -1   0   43.71    4.44
  27   1   0   43.76    8.56
  27  -1   0   41.17    2.66
 -27   1  -1   19.61    2.91
 -27  -1  -1   22.91    3.60
  27   1   1   17.35    3.49
  27  -1   1   22.40    2.51
 -27   1  -2  107.05    5.25
 -27  -1  -2  117.43    6.71
  27   1   2  117.00    7.29
  27  -1   2  111.43    4.66
 -27   1  -3  100.90    4.93
 -27  -1  -3   92.68    5.84
  27   1   3   99.98    6.04
  27  -1   3   92.52    4.39
 -27   1  -4   15.29    2.19
 -27  -1  -4   15.23    3.16
  27   1   4   16.27    3.24
  27  -1   4   16.22    2.94
 -27   1  -5   14.62    3.05
 -27  -1  -5   15.52    3.44
  27   1   5   11.79    4.42
  27  -1   5   18.13    3.06
 -27   1  -6    1.73    1.48
 -27  -1  -6    4.22    2.47
  27   1   6    2.10    2.55
  27  -1   6    3.52    2.14
 -27   1  -7   15.29    2.73
 -27  -1  -7   14.14    3.51
  27   1   7   16.18    4.76
  27  -1   7   12.91    3.51
 -27   1  -8    5.25    3.35
 -27  -1  -8   -0.08    1.92
  27   1   8   -0.54    3.26
  27  -1   8    2.28    2.85
 -27   1  -9    8.28    2.65
 -27  -1  -9    9.18    3.56
  27   1   9   10.20    3.97
  27  -1   9    9.23    4.22
 -27  -1 -10    1.37    2.19
  27   1  10    0.96    2.87
  27  -1  10    0.93    2.44
 -27  -1 -11   11.26    4.50
  27   1  11    5.52    3.31
  27  -1  11    2.35    3.10
 -27  -1 -12    4.68    2.96
  27   1  12    5.86    4.61
  27  -1  12    0.67    3.02
 -27  -1 -13   -0.67    1.78
  27   1  13    2.79    3.06
  27  -1  13   -4.12    3.24
 -27  -1 -14    6.81    3.28
  27   1  14    6.94    4.84
  27  -1  14    4.57    4.29
  27   1  15    2.52    3.61
  27  -1  15   -5.52    2.75
  27   1  16   16.87    7.10
  27  -1  16   10.71    4.89
 -27   3  15   17.03    5.91
 -27  -3  15   20.92    6.96
  27   3 -15   11.04    6.22
 -27   3  14    1.42    3.12
 -27  -3  14    2.39    3.05
  27   3 -14    2.51    3.88
 -27   3  13    8.24    3.95
 -27  -3  13    0.26    3.30
  27   3 -13   -0.96    3.79
 -27   3  12    3.47    2.19
 -27  -3  12   -1.54    3.23
  27   3 -12    6.19    5.81
 -27   3  11   12.23    5.06
 -27  -3  11    5.94    3.29
  27   3 -11   12.47    7.18
 -27   3  10    4.30    2.98
 -27  -3  10    3.51    2.82
  27   3 -10    1.69    4.66
 -27   3   9    5.40    4.49
 -27  -3   9    2.24    3.17
  27   3  -9    1.02    3.94
 -27   3   8   22.91    6.69
 -27  -3   8   26.38    5.52
  27   3  -8   27.18    6.49
 -27   3   7   -0.91    2.64
 -27  -3   7    2.10    2.97
  27   3  -7   13.16    4.58
 -27   3   6    2.61    1.78
 -27  -3   6    0.58    2.79
  27   3  -6    5.94    3.26
 -27   3   5  164.77    7.85
 -27  -3   5  153.70    6.76
  27   3  -5  153.95    7.41
 -27   3   4   51.03   13.78
 -27  -3   4   65.69    5.29
  27   3  -4   56.68    5.78
  27   3  -4   55.21    5.62
 -27   3   3   16.36    4.22
 -27  -3   3   18.60    3.95
  27   3  -3   21.09    5.61
  27   3  -3   16.07    3.63
 -27   3   2   42.58    3.85
 -27  -3   2   60.06    5.93
  27   3  -2   36.15    7.17
  27   3  -2   50.73    5.82
 -27   3   1   25.63    4.26
 -27  -3   1   19.18    4.85
  27   3  -1   19.48    4.15
 -27   3   0   15.91    3.53
  27   3   0    9.30    2.96
 -27   3  -1   15.50    3.25
 -27  -3  -1   17.87    9.76
  27   3   1   20.72    4.02
 -27   3  -2  102.74    4.45
 -27  -3  -2  107.52    7.26
  27   3   2   84.10   12.80
 -27  -3  -3    3.19    3.16
  27   3   3    3.52    2.18
 -27  -3  -4   56.96    4.59
  27   3   4   59.79   11.93
 -27  -3  -5   78.82    6.48
  27   3   5   68.38   14.15
  27  -3   5   69.81    4.67
 -27  -3  -6   31.99    5.09
  27   3   6   33.80    6.51
  27  -3   6   27.41    3.75
 -27  -3  -7    7.46    4.95
  27   3   7    7.77    3.92
  27  -3   7    5.85    3.37
 -27  -3  -8   13.68    5.95
  27   3   8    9.97    4.38
  27  -3   8    5.80    2.85
 -27  -3  -9   15.63    5.23
  27   3   9   10.40    5.45
  27  -3   9    7.05    3.52
 -27  -3 -10   44.26    5.72
  27   3  10   53.76    6.50
  27  -3  10   57.30    5.93
 -27  -3 -11    4.47    2.85
  27   3  11    3.57    3.58
  27  -3  11   10.98    5.59
 -27  -3 -12    2.12    2.43
  27   3  12    6.39    3.72
  27  -3  12    6.03    4.15
 -27  -3 -13    5.61    3.02
  27   3  13    2.56    3.83
  27  -3  13   10.79    4.07
 -27  -3 -14    6.91    4.21
  27   3  14    4.77    4.58
  27  -3  14   15.06    5.16
 -27   5  11   16.16    5.39
 -27  -5  11   10.42    3.83
  27   5 -11   17.75    7.22
 -27   5  10    8.27    5.18
 -27  -5  10    8.65    4.50
  27   5 -10    2.94    4.54
 -27   5   9   13.19    6.27
 -27  -5   9   16.80    5.12
  27   5  -9   20.07    6.92
 -27   5   8    8.10    2.46
 -27  -5   8    3.90    3.10
  27   5  -8    5.59    5.57
 -27   5   7    1.05    2.27
 -27  -5   7    6.32    3.60
  27   5  -7    4.40    3.46
 -27   5   6   -2.99    2.50
 -27  -5   6    0.36    2.98
  27   5  -6    4.01    3.51
 -27   5   5    5.57    3.58
 -27  -5   5   10.65    5.17
  27   5  -5   17.55    5.38
 -27   5   4    6.26    4.08
 -27  -5   4    8.45    4.53
  27   5  -4   17.99    5.34
  27   5  -4   15.00    8.51
 -27   5   3    8.68    4.71
 -27  -5   3    1.50    2.79
  27   5  -3    5.31    3.15
  27   5  -3    1.63    2.98
 -27  -5   2    5.20    3.15
  27   5  -2    7.09    3.58
  27   5  -2    1.38    2.84
 -27  -5   1    1.09    2.96
  27   5  -1    5.87    2.65
  27   5  -1    2.51    2.61
 -27  -5   0    7.03    4.57
  27   5   0    7.12    3.79
  27   5   0    9.59    4.58
 -27  -5  -1   -1.54    2.60
  27   5   1    3.02    2.99
 -27  -5  -2    6.14    3.40
  27   5   2    7.81    4.49
 -27  -5  -3   28.58    5.30
  27   5   3   14.68    7.92
 -27  -5  -4    9.53    5.58
  27   5   4    6.17    2.78
 -27  -5  -5    4.30    3.84
  27   5   5    7.91    4.93
 -27  -5  -6    5.71    3.38
  27   5   6    4.98    3.56
 -27  -5  -7    1.80    3.08
  27   5   7   -1.27    4.22
 -27  -5  -8    3.15    3.01
  27   5   8   -0.10    3.98
 -27  -5  -9    1.23    4.45
  27   5   9   10.10    4.89
 -27  -5 -10   10.05    4.89
  27   5  10    4.16    3.02
 -28   0  17    6.51    4.66
 -28   0  16    4.36    3.98
  28   0 -16    0.78    2.94
 -28   0  15    0.08    3.46
  28   0 -15    1.92    2.73
 -28   0  14  154.96   88.42
  28   0 -14  142.79   23.73
 -28   0  13    4.58    3.42
 -28   0  12    0.26    3.02
 -28   0  11   -1.60    3.01
 -28   0  10   62.29    8.28
 -28   0   9   11.63    5.18
 -28   0   8   55.38    5.23
 -28   0   7    0.33    3.21
  28   0  -7    0.93    1.34
 -28   0   6  160.47    8.28
  28   0  -6  144.39    7.65
 -28   0   5    8.13    3.93
  28   0  -5   -0.92    1.33
 -28   0   4  102.78    7.08
  28   0  -4  108.63    5.21
 -28   0   3   -0.33    2.99
  28   0  -3    2.33    1.45
 -28   0   2   49.46    5.02
  28   0  -2   40.61    8.25
 -28   0   1    0.92    2.61
  28   0  -1    1.13    1.24
 -28   0   0   54.92    4.91
  28   0   0   55.89    9.32
 -28   0  -1   -0.82    2.37
  28   0   1    2.93    1.66
 -28   0  -2  170.51    7.22
  28   0   2  175.59    6.54
 -28   0  -3    2.48    1.96
  28   0   3    4.54    3.08
 -28   0  -4    2.94    1.84
  28   0   4    7.69    3.26
 -28   0  -5    4.90    2.48
  28   0   5    0.08    1.91
 -28   0  -6    6.32    2.96
  28   0   6    7.55    3.17
  28   0   7    2.39    2.74
 -28   0  -8    5.55    2.85
  28   0   8    2.15    2.67
 -28   0  -9   -0.72    1.55
  28   0   9    3.57    3.06
 -28   0 -10   68.44    4.79
  28   0  10   72.65    6.37
 -28   0 -11    1.92    2.07
  28   0  11    0.78    2.92
  28   0  12    6.89    4.85
  28   0  13    2.11    3.06
  28   0  14    6.00    4.10
  28   0  15   -0.87    2.96
 -28   2  16    8.10    3.79
 -28  -2  16   -2.06    3.29
  28   2 -16   -4.34    3.31
 -28   2  15    1.89    2.35
 -28  -2  15    1.52    3.60
  28   2 -15    2.35    3.44
 -28   2  14    4.86    2.19
 -28  -2  14   13.16    5.17
  28   2 -14   11.56    5.03
 -28   2  13   -0.81    2.91
 -28  -2  13    4.20    3.23
  28   2 -13    7.23    4.34
 -28   2  12   -3.24    2.71
 -28  -2  12    0.63    2.84
  28   2 -12   -2.16    3.01
 -28   2  11   -1.06    2.92
 -28  -2  11   10.43    5.09
  28   2 -11    5.11    3.30
 -28   2  10   21.71    6.03
 -28  -2  10   17.26    6.27
  28   2 -10   21.10    6.73
 -28   2   9   41.26    8.23
 -28  -2   9   40.11    4.36
  28   2  -9   55.17    7.15
 -28   2   8   55.36   11.85
 -28  -2   8   55.84    6.36
  28   2  -8   63.15    7.85
 -28   2   7  184.52    9.88
 -28  -2   7  188.86    7.45
  28   2  -7  193.52    8.60
 -28   2   6    6.03    3.28
 -28  -2   6    8.06    3.85
  28   2  -6    3.12    3.85
 -28   2   5    6.21    2.89
 -28  -2   5   12.04    4.67
  28   2  -5    7.17    3.20
 -28   2   4    0.65    2.74
 -28  -2   4    0.29    3.07
  28   2  -4    1.68    0.97
 -28   2   3    9.70    2.66
 -28  -2   3   18.42    4.77
  28   2  -3   18.89    3.20
 -28   2   2   24.67    3.99
 -28  -2   2   28.77    5.25
  28   2  -2   18.58    3.88
 -28   2   1  115.46    6.40
 -28  -2   1  109.76    6.80
  28   2  -1   92.38   14.94
 -28   2   0  137.04    6.74
 -28  -2   0  139.50    7.60
  28   2   0  143.22   10.62
 -28   2  -1   31.70    3.17
 -28  -2  -1   38.42    5.07
  28   2   1   31.61    6.42
 -28   2  -2    3.80    2.44
 -28  -2  -2   -1.04    2.41
  28   2   2    2.46    2.21
  28  -2   2   -0.64    0.93
 -28   2  -3    1.23    1.45
 -28  -2  -3    8.93    3.53
  28   2   3    7.93    3.12
  28  -2   3    2.65    2.44
 -28   2  -4   -0.47    1.20
 -28  -2  -4   -1.70    2.34
  28   2   4    1.10    1.52
  28  -2   4    1.97    1.97
 -28   2  -5    3.47    2.20
 -28  -2  -5    2.28    2.79
  28   2   5    1.78    1.71
  28  -2   5    1.93    1.82
 -28  -2  -6   22.04    4.65
  28   2   6   18.10    4.02
  28  -2   6   20.68    3.10
 -28  -2  -7    1.11    2.64
  28   2   7   -0.27    3.11
  28  -2   7    0.04    1.93
 -28  -2  -8   46.87    5.00
  28   2   8   46.73    6.49
  28  -2   8   43.04    4.40
 -28  -2  -9   21.86    5.81
  28   2   9   23.25   16.55
  28  -2   9   25.01    3.90
 -28  -2 -10   16.92    5.21
  28   2  10   19.68    7.13
  28  -2  10   19.90   17.17
 -28  -2 -11    2.02    2.76
  28   2  11    6.67    4.07
  28  -2  11    3.57    2.91
 -28  -2 -12   31.75    7.05
  28   2  12   39.15    9.44
  28  -2  12   28.62    6.59
 -28  -2 -13   21.14    4.77
  28   2  13   34.52    7.95
  28  -2  13   27.07    6.33
 -28  -2 -14    1.28    2.12
  28   2  14    4.70    4.29
  28  -2  14    0.09    2.47
 -28  -2 -15   -1.18    2.25
  28   2  15   11.54    6.85
  28  -2  15    8.69    3.46
 -28   4  13   13.07    4.45
 -28  -4  13   -1.92    3.10
  28   4 -13    6.27    5.94
 -28   4  12   18.38    5.29
 -28  -4  12   22.17    5.32
  28   4 -12   17.74    4.72
 -28   4  11    1.47    2.25
 -28  -4  11    4.18    3.31
  28   4 -11    2.66    3.86
 -28   4  10   48.62   16.32
 -28  -4  10   69.53   13.44
  28   4 -10   55.66   11.43
 -28   4   9    2.52    1.65
 -28  -4   9    8.73    4.44
  28   4  -9    5.34    4.25
 -28   4   8    1.96    2.12
 -28  -4   8    1.05    2.78
  28   4  -8    6.23    4.31
 -28   4   7    4.68    2.47
 -28  -4   7   -5.32    2.48
  28   4  -7    2.78    4.30
 -28   4   6   19.89   17.26
 -28  -4   6   27.98    4.71
  28   4  -6   11.39    4.40
 -28   4   5   27.02    6.81
 -28  -4   5   31.57    4.59
  28   4  -5   32.35    5.04
 -28   4   4   17.90    6.14
 -28  -4   4   28.00    5.40
  28   4  -4   15.09    4.99
  28   4  -4   15.69    5.08
 -28   4   3   13.12    4.02
 -28  -4   3   24.84    4.27
  28   4  -3   12.18    4.11
  28   4  -3   21.44    6.14
 -28   4   2   55.91    4.84
 -28  -4   2   55.35    5.87
  28   4  -2   48.91   11.30
  28   4  -2   54.39    5.91
 -28   4   1   42.26    4.26
 -28  -4   1   31.79    4.50
  28   4  -1   35.63    6.48
  28   4  -1   27.14    4.61
 -28  -4   0   29.12    5.70
  28   4   0   22.73    4.49
 -28  -4  -1    3.97    3.11
  28   4   1   -1.95    3.33
 -28  -4  -2   11.51    5.81
  28   4   2    2.33    2.53
 -28  -4  -3   13.16    5.81
  28   4   3   11.06    4.29
 -28  -4  -4   13.54    5.72
  28   4   4   10.47    3.84
 -28  -4  -5   15.32    5.23
  28   4   5    9.50    3.28
 -28  -4  -6    4.24    3.01
  28   4   6    5.40    3.21
 -28  -4  -7   -1.15    2.93
  28   4   7    6.09    3.78
 -28  -4  -8   -1.56    3.02
  28   4   8    0.10    1.61
 -28  -4  -9   13.46    4.82
  28   4   9    8.96    6.89
 -28  -4 -10   12.66    4.86
  28   4  10    7.56    3.84
 -28  -4 -11    2.89    3.08
  28   4  11   -0.79    3.83
 -28  -4 -12    8.73    3.30
  28   4  12    7.36    4.82
  28  -4  12   -0.32    2.20
 -28  -6   5    4.35    3.72
  28   6  -5    1.38    3.98
  28   6  -5    3.83    3.38
 -28  -6   4    1.88    3.06
  28   6  -4    8.63    3.56
  28   6  -4    1.79    2.87
 -28  -6   3   10.71    4.30
  28   6  -3    6.62    3.89
  28   6  -3    3.57    3.01
 -28  -6   2   11.63    4.43
  28   6  -2   -0.49    3.75
  28   6  -2    6.14    2.80
 -28  -6   1    0.73    2.96
  28   6  -1    3.15    2.27
  28   6  -1    7.13    3.76
 -28  -6   0    1.39    2.84
  28   6   0    6.77    2.83
 -28  -6  -1    6.83    4.25
  28   6   1    5.94    3.06
 -28  -6  -2   -1.04    2.94
  28   6   2    2.24    3.21
 -28  -6  -3    5.22    3.38
  28   6   3    6.49    3.98
 -28  -6  -4    4.03    3.70
  28   6   4    6.40    4.65
 -29   1  16   22.41    6.94
 -29  -1  16   18.29    6.80
  29   1 -16   22.96    6.59
 -29   1  15    6.27    1.91
 -29  -1  15   18.21    5.91
  29   1 -15    8.91    3.40
 -29  -1  14    3.03    3.25
  29   1 -14    4.06    2.85
 -29   1  13    2.50    2.66
 -29  -1  13    1.89    4.56
  29   1 -13    6.10    3.62
 -29   1  12    5.08    3.94
  29   1 -12    9.69    4.84
 -29   1  11    7.47    5.14
 -29  -1  11    1.08    3.14
  29   1 -11    4.68    3.55
 -29   1  10   29.31    6.39
 -29  -1  10   31.25    6.07
  29   1 -10   22.64    4.79
 -29   1   9    9.83    4.50
 -29  -1   9   -0.77    2.87
  29   1  -9    7.53    4.06
 -29   1   8   11.48    4.02
 -29  -1   8   13.16    5.31
 -29   1   7   84.40    5.16
 -29  -1   7  107.96    6.83
 -29   1   6  391.64   10.60
 -29  -1   6  402.42   11.51
  29   1  -6  392.18    9.04
 -29   1   5    1.22    2.87
 -29  -1   5    0.12    3.29
  29   1  -5   -0.55    1.14
 -29   1   4  100.55    5.78
 -29  -1   4  105.98    6.49
  29   1  -4   91.21    8.55
 -29   1   3   21.94    3.72
 -29  -1   3   17.34    3.75
  29   1  -3   15.38    3.24
 -29   1   2    5.40    3.11
 -29  -1   2    2.53    2.99
  29   1  -2    4.02    2.37
 -29   1   1   73.56    4.80
 -29  -1   1   84.50    5.41
  29   1  -1   76.85   12.86
  29  -1  -1   71.46    2.93
 -29   1   0    2.15    2.19
 -29  -1   0    1.89    2.79
  29   1   0    2.62    1.89
  29  -1   0   -0.72    1.08
 -29   1  -1    7.17    3.67
 -29  -1  -1   13.76    3.92
  29   1   1    3.71    2.32
  29  -1   1    7.27    2.66
 -29   1  -2   50.16    3.79
 -29  -1  -2   64.26    5.71
  29   1   2   46.20    9.34
  29  -1   2   50.30    3.39
 -29   1  -3   81.31   37.87
 -29  -1  -3   88.95    6.23
  29   1   3   78.05   16.48
  29  -1   3   91.79    4.63
 -29   1  -4    4.93    2.60
 -29  -1  -4    9.55    3.62
  29   1   4    5.32    2.23
  29  -1   4    2.43    1.79
 -29   1  -5    0.38    1.73
  29   1   5    2.69    2.39
  29  -1   5    1.32    1.75
 -29   1  -6    2.97    2.56
 -29  -1  -6   -1.23    2.10
  29   1   6    3.44    3.23
  29  -1   6    6.85    2.87
 -29   1  -7    0.15    1.34
 -29  -1  -7   -0.28    1.77
  29   1   7    0.06    3.06
  29  -1   7    3.02    2.55
 -29   1  -8    1.87    1.42
 -29  -1  -8    6.28    3.52
  29  -1   8    5.20    3.15
 -29  -1  -9    5.38    2.87
  29   1   9    2.94    3.02
  29  -1   9    5.22    3.65
 -29  -1 -10   58.59    5.54
  29   1  10   62.98    5.89
  29  -1  10   60.44    4.82
 -29  -1 -11    2.29    3.17
  29   1  11   -0.51    2.59
  29  -1  11    5.52    4.62
 -29  -1 -12    0.93    1.95
  29   1  12   -2.44    2.67
  29  -1  12    5.44    4.31
 -29  -1 -13    6.19    3.15
  29   1  13    1.33    2.92
  29  -1  13    3.42    2.79
  29   1  14   16.80    5.03
  29  -1  14    9.52    4.29
  29   1  15    4.89    3.93
  29  -1  15    1.36    3.03
 -29   3  14   11.66    4.33
 -29  -3  14    3.74    3.67
  29   3 -14   13.60    6.13
 -29   3  13    5.66    2.11
 -29  -3  13    5.72    3.40
  29   3 -13   -1.52    3.76
 -29   3  12   24.99    7.70
 -29  -3  12   23.79    6.41
  29   3 -12   35.46    9.94
 -29   3  11    3.53    2.48
 -29  -3  11    9.29    4.26
  29   3 -11   12.90    4.91
 -29   3  10    2.74    2.88
 -29  -3  10    4.31    3.19
  29   3 -10   14.09    8.96
 -29   3   9   29.63    7.37
 -29  -3   9   38.52    5.38
  29   3  -9   26.62    5.04
 -29   3   8    6.12    3.35
 -29  -3   8    4.26    3.52
  29   3  -8    6.31    5.61
 -29   3   7   23.93   17.42
 -29  -3   7   26.63    5.07
  29   3  -7   22.49    6.78
 -29   3   6   37.93    9.82
 -29  -3   6   33.42    4.67
  29   3  -6   40.89    5.46
 -29   3   5   57.27   14.04
 -29  -3   5   72.33    6.78
  29   3  -5   62.44    5.59
  29   3  -5   56.50    6.10
 -29   3   4   56.32    7.00
 -29  -3   4   60.51    7.19
  29   3  -4   43.55   12.49
  29   3  -4   59.34    7.58
 -29   3   3   -0.19    2.09
 -29  -3   3    2.60    2.89
  29   3  -3    3.93    2.21
  29   3  -3    2.29    3.62
 -29   3   2  182.24   10.30
 -29  -3   2  184.19   11.08
  29   3  -2  140.94   22.95
 -29   3   1  286.23   14.91
 -29  -3   1  295.68   16.78
  29   3  -1  252.35   20.78
 -29   3   0    1.04    1.87
 -29  -3   0    3.94    3.46
  29   3   0    1.89    1.93
 -29   3  -1    4.10    1.95
 -29  -3  -1    8.22    4.91
  29   3   1    2.19    2.18
 -29   3  -2   10.57    3.66
 -29  -3  -2   12.70    5.13
  29   3   2    7.74    3.43
 -29  -3  -3   13.63    4.88
  29   3   3    9.70    3.71
 -29  -3  -4   11.86    4.18
  29   3   4    5.90    2.92
  29   3   5    6.45    3.11
 -29  -3  -6    2.19    3.19
  29   3   6   10.81    3.43
 -29  -3  -7   60.64    5.73
  29   3   7   63.04   10.33
 -29  -3  -8   13.90    4.26
  29   3   8    8.08    3.92
  29  -3   8   19.59    5.81
 -29  -3  -9   19.36    4.82
  29  -3   9   16.48    3.40
 -29  -3 -10    2.43    2.62
  29   3  10    0.73    3.55
  29  -3  10    6.50    3.93
 -29  -3 -11    6.04    2.75
  29   3  11   17.43    5.96
  29  -3  11    8.96    7.06
 -29  -3 -12    4.03    3.23
  29   3  12    3.15    3.86
  29  -3  12    0.26    2.51
 -29  -3 -13    1.32    2.88
  29   3  13    3.06    3.86
  29  -3  13    1.36    2.73
 -29   5  10    3.57    2.43
 -29   5   9   18.30    6.36
 -29  -5   9   26.62    7.65
  29   5  -9    7.06    4.52
 -29   5   8    3.93    2.30
 -29  -5   8    3.12    3.21
  29   5  -8   -0.14    3.48
 -29   5   7    3.74    2.30
 -29  -5   7    0.67    2.98
  29   5  -7    4.82    3.19
 -29   5   6    7.32    2.74
 -29  -5   6    0.56    2.91
  29   5  -6    2.34    3.55
 -29   5   5    3.88    1.87
 -29  -5   5   -1.04    2.64
  29   5  -5   -2.18    3.01
  29   5  -5    1.19    3.05
 -29   5   4    4.33    1.82
 -29  -5   4   -2.07    2.66
  29   5  -4   -3.16    2.97
  29   5  -4    3.88    3.01
 -29  -5   3    9.06    7.00
  29   5  -3    6.54    4.58
  29   5  -3    9.55    3.44
 -29  -5   2    0.72    2.82
  29   5  -2    4.82    3.24
  29   5  -2    3.19    3.08
 -29  -5   1   -0.72    2.84
  29   5  -1    1.63    2.91
  29   5  -1   -3.40    2.37
 -29  -5   0   24.42    5.80
  29   5   0   10.83    5.64
 -29  -5  -1   -2.11    2.76
  29   5   1    1.28    2.09
 -29  -5  -2    0.49    2.83
  29   5   2   -0.51    4.07
 -29  -5  -3   -1.52    3.29
  29   5   3    3.46    2.44
 -29  -5  -4    1.13    3.60
  29   5   4    2.75    2.10
 -29  -5  -5    9.69    3.53
  29   5   5   13.05    4.08
 -29  -5  -6    1.10    2.88
  29   5   6    4.20    2.80
 -29  -5  -7   35.85    6.81
  29   5   7   19.53    6.07
 -29  -5  -8   -0.01    3.01
  29   5   8   -1.04    2.91
 -30   0  16   13.18    6.04
 -30   0  15    2.15    3.83
 -30   0  14  100.03   70.72
 -30   0  13    3.02    3.48
 -30   0  12   19.57    5.89
 -30   0  11    4.52    3.97
 -30   0  10   32.92    6.81
 -30   0   9    4.11    4.15
 -30   0   8   38.07    7.10
 -30   0   7    1.05    3.31
 -30   0   6   31.05    4.35
 -30   0   5    5.66    2.93
  30   0  -5    1.08    1.46
 -30   0   4    5.75    2.91
  30   0  -4    7.64    2.21
 -30   0   3    4.95    2.87
  30   0  -3   -0.10    1.42
 -30   0   2  107.77    6.76
  30   0  -2  117.97   11.56
 -30   0   1   -2.07    2.42
  30   0  -1    0.54    1.79
 -30   0   0    5.14    3.75
  30   0   0    1.77    2.16
 -30   0  -1    4.82    3.66
  30   0   1    4.61    2.28
 -30   0  -2    0.79    2.18
  30   0   2   -0.45    1.93
 -30   0  -3    3.08    1.98
  30   0   3   -1.54    1.98
 -30   0  -4   -0.84    1.78
  30   0   4    3.20    2.20
 -30   0  -5    3.40    2.42
  30   0   5    2.32    2.43
 -30   0  -6    7.28    2.32
  30   0   6   11.71    3.10
 -30   0  -7   -0.67    1.82
  30   0   7    6.41    4.10
 -30   0  -8   73.22    5.62
  30   0   8   84.93    6.78
 -30   0 -10    2.50    2.35
  30   0  10    0.68    2.69
  30   0  11    1.83    3.69
  30   0  12   12.95    5.58
  30   0  13   -3.19    3.19
  30   0  14    6.32    4.45
  30   0  15    2.66    3.70
 -30   2  15    4.93    3.43
 -30  -2  15   17.87    6.31
  30   2 -15    6.39    3.69
 -30   2  14   -2.91    3.21
 -30  -2  14   10.92    4.80
  30   2 -14   -0.74    3.16
 -30   2  13    4.22    2.96
 -30  -2  13    3.49    2.93
  30   2 -13    2.20    3.70
 -30   2  12    3.39    2.62
 -30  -2  12    5.81    3.53
  30   2 -12   -3.21    2.94
 -30   2  11   14.44    9.42
 -30  -2  11    9.07    4.30
  30   2 -11   11.25    4.56
 -30   2  10   46.28   13.49
 -30  -2  10   62.53    5.72
  30   2 -10   66.06    6.72
 -30   2   9    3.03    3.16
 -30  -2   9   10.33    5.00
  30   2  -9    3.33    3.85
 -30   2   8   10.35    5.63
 -30  -2   8   11.15    3.31
  30   2  -8   10.03    5.77
 -30   2   7    5.14    5.41
 -30  -2   7   10.26    3.98
  30   2  -7    5.86    4.43
 -30   2   6  103.46    8.50
 -30  -2   6  105.37    8.20
  30   2  -6  102.91    8.75
 -30   2   5    7.73    4.50
 -30  -2   5    5.96    3.55
  30   2  -5    4.43    2.19
 -30   2   4   98.86    6.04
 -30  -2   4  107.53    7.47
  30   2  -4  114.55   17.57
 -30   2   3  169.51    6.82
 -30  -2   3  162.43    7.59
  30   2  -3  158.67   13.04
 -30   2   2   16.92    3.15
 -30  -2   2   20.37    4.25
  30   2  -2   14.46    3.05
 -30   2   1   52.78    4.24
 -30  -2   1   56.03    4.99
  30   2  -1   52.36   11.13
 -30   2   0  255.28    7.04
 -30  -2   0  267.22    9.24
  30   2   0  275.21    9.34
 -30   2  -1   -1.77    2.06
 -30  -2  -1    0.83    2.47
  30   2   1    1.32    1.46
 -30   2  -2   11.34    2.70
 -30  -2  -2    4.98    3.35
  30   2   2    9.09    3.03
 -30   2  -3    1.95    1.83
 -30  -2  -3    0.65    2.53
  30   2   3    8.08    2.80
 -30   2  -4    3.79    2.14
 -30  -2  -4   10.12    3.86
  30   2   4    4.91    2.24
  30  -2   4    6.50    2.97
 -30   2  -5    5.67    2.62
 -30  -2  -5    9.97    4.66
  30   2   5    2.62    3.86
  30  -2   5    4.72    2.64
 -30  -2  -6   29.28    4.90
  30   2   6   32.78    5.13
  30  -2   6   30.64   20.04
 -30  -2  -7    6.32    2.99
  30   2   7    7.97    4.52
  30  -2   7    6.12    3.40
 -30  -2  -8   16.42    5.00
  30   2   8   28.07    4.98
  30  -2   8   33.31    4.44
 -30  -2  -9   38.56    4.97
  30   2   9   42.83    5.96
  30  -2   9   36.60    4.49
 -30  -2 -10   37.55    5.50
  30   2  10   34.91    4.93
  30  -2  10   37.82    4.90
 -30  -2 -11   24.05    6.63
  30   2  11   27.00    6.54
 -30  -2 -12    2.97    2.60
  30   2  12   -1.09    2.96
  30  -2  12    9.20    3.63
 -30  -2 -13   -1.92    1.79
  30   2  13   13.48    5.86
  30  -2  13   -1.98    2.60
 -30  -2 -14    1.01    2.21
  30   2  14   12.72    6.64
  30  -2  14    1.86    3.28
 -30   4  12    9.09    4.52
 -30  -4  12    9.00    4.95
  30   4 -12    2.46    4.31
 -30   4  11    5.03    4.16
 -30  -4  11    2.76    3.34
  30   4 -11    8.92    4.35
 -30   4  10    2.73    2.59
 -30  -4  10    3.98    3.58
  30   4 -10   13.53    7.40
 -30   4   9    5.76    3.03
 -30  -4   9    1.23    3.31
  30   4  -9    5.35    4.16
 -30   4   8    4.43    1.78
 -30  -4   8   -0.93    2.73
  30   4  -8    6.36    4.08
 -30   4   7   -2.70    2.75
 -30  -4   7    4.86    3.83
  30   4  -7    7.13    4.15
 -30   4   6    3.65    2.99
 -30  -4   6   -1.08    2.64
  30   4  -6    6.27    4.63
 -30   4   5    1.51    1.87
 -30  -4   5    8.83    5.67
  30   4  -5    6.77    4.01
  30   4  -5   10.10    5.13
 -30   4   4   14.87    5.53
 -30  -4   4    7.09    3.39
  30   4  -4   17.29    7.04
  30   4  -4   12.99    4.29
 -30   4   3    0.51    1.71
 -30  -4   3    2.47    4.18
  30   4  -3    2.57    2.43
  30   4  -3    2.70    3.33
 -30   4   2    1.01    1.93
 -30  -4   2    2.94    3.67
  30   4  -2    2.42    2.42
 -30   4   1    2.92    3.10
 -30  -4   1    8.18    4.31
  30   4  -1   11.07    4.42
 -30  -4   0    1.45    3.05
  30   4   0    3.08    1.69
 -30  -4  -1    4.75    4.99
  30   4   1    2.70    2.29
 -30  -4  -2    4.11    3.81
  30   4   2    7.67    4.22
 -30  -4  -3    1.22    3.28
  30   4   3   -0.44    3.20
 -30  -4  -4   20.32    4.30
  30   4   4   17.20    4.54
 -30  -4  -5    6.85    4.40
  30   4   5    2.16    2.64
 -30  -4  -6   -0.82    2.89
  30   4   6    6.23    4.82
 -30  -4  -7    5.73    4.75
  30   4   7    3.75    2.06
 -30  -4  -8   -0.47    2.98
  30   4   8   11.11    5.70
 -30  -4  -9   -0.33    2.85
  30   4   9   -4.21    3.53
 -30  -4 -10   -2.73    2.74
  30   4  10    1.51    3.93
 -30  -4 -11    7.23    3.44
  30   4  11   10.20    6.00
 -31   1  15   37.45   10.47
 -31  -1  15   34.06    8.29
  31   1 -15   33.68    8.43
 -31   1  14    5.06    4.08
 -31  -1  14   -0.49    3.34
  31   1 -14    8.96    4.26
 -31   1  13   -2.03    3.55
 -31  -1  13   -0.67    3.28
  31   1 -13   -3.89    2.61
 -31   1  12    6.97    4.18
 -31  -1  12    3.06    3.21
  31   1 -12   11.88    5.66
 -31   1  11   17.81    4.44
 -31  -1  11   17.16    4.56
  31   1 -11   26.21    4.93
 -31   1  10    4.42    4.10
 -31  -1  10    1.78    3.24
 -31   1   9    3.80    3.12
 -31  -1   9    9.01    5.00
 -31   1   8   43.65    6.48
 -31  -1   8   49.62    7.10
 -31   1   7  112.20    8.18
 -31  -1   7  115.78    9.24
  31   1  -7  115.78    7.29
 -31   1   6  101.91    8.91
 -31  -1   6   92.02    8.64
  31   1  -6   83.48    7.95
 -31   1   5   -0.77    3.11
 -31  -1   5    6.31    3.31
  31   1  -5    3.55    2.14
 -31   1   4  234.66    9.20
 -31  -1   4  215.98    8.09
  31   1  -4  191.73   18.28
 -31   1   3   14.08    4.04
 -31  -1   3    9.93    2.96
  31   1  -3    6.31    2.97
 -31  -1   2   21.73    4.25
  31   1  -2   16.60    3.92
 -31   1   1    0.68    2.30
 -31  -1   1    5.84    3.51
  31   1  -1   -0.77    1.29
 -31   1   0    0.70    2.05
 -31  -1   0    1.87    2.65
  31   1   0    1.27    2.35
 -31   1  -1   -4.04    1.93
 -31  -1  -1   -2.32    2.37
  31   1   1    3.42    1.59
  31  -1   1   -0.03    1.25
 -31   1  -2  142.10    5.80
 -31  -1  -2  137.18    8.04
  31   1   2  136.26   17.19
  31  -1   2  129.50    4.50
 -31   1  -3   28.76    3.43
 -31  -1  -3   32.15    5.36
  31   1   3   30.64    4.75
  31  -1   3   22.01    2.73
 -31   1  -4    4.04    2.70
 -31  -1  -4    3.37    2.80
  31   1   4    3.29    2.93
  31  -1   4   12.43    3.01
 -31  -1  -5   12.12    3.99
  31   1   5    4.90    3.95
  31  -1   5    5.57    2.97
  31   1   6    5.43    3.35
  31  -1   6    4.17    2.51
 -31   1  -7    8.83    6.07
 -31  -1  -7    9.37    7.10
  31   1   7    6.58    3.66
  31  -1   7    0.88    2.14
 -31  -1  -8    3.19    3.46
  31   1   8    1.25    2.97
  31  -1   8    1.97    2.44
 -31  -1  -9   18.99    5.70
  31   1   9    8.75    3.93
  31  -1   9   10.93    4.31
 -31  -1 -10    2.88    3.10
  31   1  10   14.53    8.56
  31  -1  10    4.89    3.37
 -31  -1 -11    6.48    3.06
  31   1  11   -2.07    3.10
  31  -1  11    2.69    2.64
 -31  -1 -12    0.78    1.92
  31   1  12    5.23    4.59
  31  -1  12    3.34    2.62
  31   1  13    2.50    3.76
  31  -1  13   -3.95    2.24
  31   1  14    6.74    4.11
  31  -1  14    2.34    3.23
 -31   3  13    8.49    4.72
 -31  -3  13    3.65    3.74
  31   3 -13    4.21    4.30
 -31   3  12    7.60    3.49
 -31  -3  12    9.36    8.13
  31   3 -12    5.99    4.40
 -31   3  11    1.71    2.14
 -31  -3  11   -0.26    2.94
  31   3 -11    0.91    3.94
 -31   3  10    5.35    3.33
 -31  -3  10    3.80    4.03
  31   3 -10    1.70    3.58
 -31   3   9   -0.41    3.08
 -31  -3   9    3.12    3.07
  31   3  -9   -3.93    3.06
 -31   3   8    4.95    3.65
 -31  -3   8    8.05    4.99
  31   3  -8    6.82    3.72
 -31   3   7    5.48    2.41
 -31  -3   7    0.55    2.80
  31   3  -7    2.35    3.35
 -31   3   6   -0.31    2.56
 -31  -3   6   -1.88    2.94
  31   3  -6    5.55    4.48
  31   3  -6    2.67    3.75
 -31   3   5    1.77    2.73
 -31  -3   5   -6.81    2.61
  31   3  -5   -1.33    2.76
  31   3  -5    2.11    3.70
 -31   3   4   28.55    4.11
 -31  -3   4   29.56    5.23
  31   3  -4   18.33    5.48
 -31   3   3   40.49    6.14
 -31  -3   3   43.85    5.26
  31   3  -3   36.54    8.17
 -31   3   2  117.77    8.91
 -31  -3   2  102.77    8.36
  31   3  -2   78.08   12.32
 -31   3   1    2.98    3.05
 -31  -3   1    2.44    3.85
  31   3  -1    4.52    2.93
 -31   3   0   25.14    3.65
 -31  -3   0   28.17    5.54
  31   3   0   28.41    6.18
 -31   3  -1   -2.42    1.51
 -31  -3  -1    3.70    3.17
  31   3   1    4.59    2.65
 -31  -3  -2   13.96    3.39
  31   3   2    5.89    2.96
 -31  -3  -3   83.89    6.28
  31   3   3   77.95    9.66
 -31  -3  -4   41.52    5.34
  31   3   4   39.03    9.56
 -31  -3  -5   -0.09    3.07
  31   3   5    7.13    2.89
 -31  -3  -6   16.05    4.86
  31   3   6   13.39    3.92
 -31  -3  -7   15.66    3.99
  31   3   7   14.55    7.77
 -31  -3  -8    3.49    2.88
  31   3   8    7.15    4.04
 -31  -3  -9   -0.12    2.48
  31   3   9   -1.96    3.28
 -31  -3 -10    4.26    2.78
  31   3  10    4.10    5.09
[truncated: 33,842 more chars]
